# Supplementary material for: Quality of pharmacy services and adherence to good pharmacy practice at points of sale in Punjab, Pakistan: A cross-sectional study
Source: PLoS One. 2026 May 20;21(5):e0348798. doi: 10.1371/journal.pone.0348798 (PMC13189300; doi:10.1371/journal.pone.0348798)
Supplement: S4 File — (CSV) [file pone.0348798.s004.csv]

A1	A2	A3	A4	A5	A6	A7	A8	A9	A10	A11	A12	A13	A14	B1	B2a	B2b	B2c	B2d	B2e	B2f	B3a	B3b	B3c	B3d	B3e	B4	B5	B6	C1	C2	C3	C4	C5	C6	C7	C8	C9	C10	C11	C12	C13	C14	C15a	C15b	C15c	C16	C17a	C17b	C17c
1	1	14	9	1	0	1	1.5	4	3	4	2	2	325	1	1	1	0	0	0	1	1	1	0	0	1	0	0	0	1	1	0	1	1	1	0	0	0	0	0	1	0	0	0	0	0	0	0	0	0
1	1	15	9	2	0	1	2	4	4	3	1	2	330	1	1	1	0	0	1	1	1	1	0	1	1	1	0	0	1	1	0	1	1	1	0	0	0	0	1	0	0	0	0	0	0	0	0	0	0
1	1	14	7	1	0	1	7	3	3	2	1	2	275	1	1	1	0	0	0	1	1	1	0	0	1	1	1	0	1	1	0	1	1	1	0	0	0	1	1	0	0	0	0	0	0	1	1	1	0
1	2	16	5	1	0	1	2	4	3	4	2	1	375	1	1	1	0	0	1	1	1	1	0	1	1	0	0	0	1	1	0	1	1	1	0	1	0	0	1	1	1	0	0	0	0	1	1	1	0
1	1	14	7	2	0	1	4	4	12	2	1	2	175	1	1	1	0	0	0	1	1	0	0	0	1	1	0	0	1	1	0	1	1	0	0	0	0	0	1	0	0	0	0	0	0	0	0	0	0
1	2	14	5	1	0	1	5	3	9	3	2	1	275	1	1	1	1	0	1	1	1	1	1	1	1	1	1	0	1	1	0	1	1	1	0	0	0	0	1	1	1	0	0	0	0	1	1	1	0
1	1	15	22	3	1	1	12	1	20	2	1	2	110	0	0	0	0	0	0	0	0	0	0	0	0	1	1	0	1	1	1	1	1	1	0	0	0	0	1	0	0	0	0	0	0	0	0	0	0
1	1	12	25	1	0	1	7	3	4	8	2	1	550	1	1	1	0	0	1	1	1	1	0	1	1	1	1	0	1	1	0	1	1	1	0	1	0	0	1	1	1	0	0	0	0	0	0	0	0
1	1	14	6	2	0	1	2	4	3	3	1	2	350	1	1	1	0	0	1	1	1	1	0	1	1	1	0	0	1	1	0	1	1	1	0	0	0	0	1	1	0	0	0	0	0	1	0	0	1
1	1	14	6	2	0	1	14	1	10	1	1	2	175	1	1	1	0	0	0	1	1	0	0	0	1	1	1	0	1	1	1	1	1	1	0	1	0	0	1	1	1	0	0	0	0	0	0	0	0
1	1	12	5	2	0	1	3	4	2	1	1	2	115	0	0	0	0	0	0	0	0	0	0	0	0	0	0	0	1	1	1	1	0	0	0	0	0	0	1	0	0	0	0	0	0	0	0	0	0
1	1	8	30	3	1	1	8	1	40	1	1	2	45	0	0	0	0	0	0	0	0	0	0	0	0	1	1	0	1	1	1	1	0	1	0	0	0	0	1	0	0	0	0	0	0	0	0	0	0
1	1	6	2	2	0	1	2	4	5	2	1	2	175	0	0	0	0	0	0	0	0	0	0	0	0	0	0	0	1	1	0	1	1	1	0	0	0	0	1	1	0	0	0	0	0	0	0	0	0
1	1	14	16	2	0	1	3	4	6	2	2	2	160	1	1	1	0	0	0	1	1	0	0	0	1	0	0	1	1	0	1	1	1	0	1	0	0	1	0	0	0	0	0	0	0	0	0	0	0
1	1	14	6	2	1	1	14	1	4	1	1	2	225	1	1	1	0	0	0	1	1	0	0	0	1	1	1	0	1	1	1	1	1	1	0	1	0	0	1	1	1	0	0	0	0	1	1	1	0
1	1	14	16	2	0	1	2	4	3	2	1	2	225	1	1	1	0	0	1	1	1	0	0	0	1	1	0	0	1	1	0	1	1	0	0	1	0	0	1	1	1	0	0	0	0	0	0	0	0
1	1	12	18	2	1	1	12	1	2	2	1	2	175	0	0	0	0	0	0	0	0	0	0	0	0	1	1	0	1	1	1	1	1	1	0	1	0	0	1	0	0	0	0	0	0	0	0	0	0
1	1	12	10	2	0	1	2	4	19	2	1	2	100	0	0	0	0	0	0	0	0	0	0	0	0	0	0	0	1	0	0	1	0	0	0	1	0	0	1	0	0	0	0	0	0	0	0	0	0
1	1	14	5	2	1	1	13	1	5	2	2	2	13	0	0	0	0	0	0	0	0	0	0	0	0	1	1	0	1	1	0	1	1	0	0	1	0	0	1	1	0	0	0	0	0	0	0	0	0
1	1	16	3	2	0	1	10	1	4	2	1	2	13	1	1	1	1	0	1	0	1	1	0	0	1	1	1	0	1	1	1	1	1	1	0	0	0	0	1	0	0	0	0	0	0	1	1	0	0
1	1	15	2	2	1	1	15	1	4	1	1	2	15	0	0	0	0	0	0	0	0	0	0	0	0	1	1	0	1	1	0	1	0	0	0	0	0	0	1	1	0	0	0	0	0	0	0	0	0
1	1	9	1	2	0	1	10	1	2	1	1	2	23	0	0	0	0	0	0	0	0	0	0	0	0	1	1	0	1	1	0	1	0	0	0	0	0	0	0	0	0	0	0	0	0	0	0	0	0
1	1	12	28	1	0	1	2	4	2	7	2	1	650	1	1	1	0	0	1	1	1	1	0	1	1	1	0	0	1	1	0	1	0	0	0	1	0	0	1	0	0	0	0	0	0	0	0	0	0
1	1	15	2	2	0	1	10	1	7	3	2	1	40	1	1	1	1	0	1	0	1	0	0	1	1	1	1	0	1	1	0	1	1	0	0	0	0	0	1	1	0	0	0	0	0	0	0	0	0
1	1	10	4	2	1	1	10	2	3	1	1	2	15	0	0	0	0	0	0	0	0	0	0	0	0	1	1	0	1	1	0	0	0	0	0	0	0	0	1	0	0	0	0	0	0	0	0	0	0
1	1	15	3	2	0	1	2	4	6	2	1	2	125	0	0	0	0	0	0	0	0	0	0	0	0	0	0	0	1	1	0	1	1	1	0	0	0	0	1	0	0	0	0	0	0	0	0	0	1
1	1	16	8	2	0	1	2	4	6	4	2	1	225	1	1	1	0	0	0	1	1	0	0	0	1	1	0	0	1	1	0	1	1	1	0	0	1	0	1	1	0	0	0	0	0	1	1	1	1
1	1	12	11	2	0	1	2	4	14	1	1	2	175	0	0	0	0	0	0	0	0	0	0	0	0	0	0	0	1	1	0	1	1	0	0	0	0	0	1	0	0	0	0	0	0	1	1	0	0
1	1	15	25	2	1	1	12	1	15	3	2	1	225	0	0	0	0	0	0	0	0	0	0	0	0	1	1	0	1	1	1	1	1	0	0	1	0	0	1	1	0	0	0	0	0	1	1	1	0
1	1	10	19	2	0	1	2	4	25	1	1	2	85	0	0	0	0	0	0	0	0	0	0	0	0	0	0	0	1	1	0	1	0	0	0	1	0	0	1	0	0	0	0	0	0	1	1	0	0
1	1	14	30	2	1	0	0	1	35	1	1	2	110	0	0	0	0	0	0	0	0	0	0	0	0	1	1	0	1	1	1	0	0	0	0	0	0	0	1	0	0	0	0	0	0	1	1	1	0
1	1	16	23	2	0	1	2	4	30	1	1	2	125	0	0	0	0	0	0	0	0	0	0	0	0	0	0	0	1	1	0	1	1	0	0	0	0	0	1	0	0	0	0	0	0	0	0	0	0
1	1	12	18	3	0	1	2	4	32	2	2	2	165	1	1	1	0	0	0	1	1	0	0	0	1	0	0	0	1	1	0	1	1	0	0	0	0	0	1	0	0	0	0	0	0	0	0	0	0
1	1	14	15	2	0	1	3	4	8	2	2	2	175	1	1	1	0	0	0	1	1	0	0	0	1	1	1	0	1	1	0	1	1	0	0	0	0	0	1	0	0	0	0	0	0	0	0	0	0
1	1	16	12	1	0	1	4	4	3	4	2	2	225	1	1	1	0	0	1	1	1	1	0	1	1	1	1	0	1	1	0	1	1	1	0	1	0	0	1	1	1	0	0	0	0	0	0	0	0
1	1	14	2	2	0	1	2	4	6	4	1	2	165	1	1	1	0	0	1	1	1	1	0	1	1	1	1	0	1	1	0	1	1	1	0	1	0	0	1	1	1	0	0	0	0	0	0	0	0
1	1	12	6	2	0	1	9	1	5	2	2	2	135	1	1	1	0	0	0	1	1	1	0	0	1	1	1	0	1	1	1	1	1	0	0	0	0	0	1	0	0	0	0	0	0	0	0	0	0
1	1	14	20	2	1	1	8	2	14	3	2	1	150	0	0	0	0	0	0	0	0	0	0	0	0	1	1	0	1	1	0	1	1	1	0	1	0	0	1	0	0	0	0	0	0	0	0	0	0
1	1	14	26	2	0	1	2	4	40	1	2	2	90	0	0	0	0	0	0	0	0	0	0	0	0	0	0	1	1	0	1	0	0	0	1	0	1	0	0	0	0	0	0	0	0	0	0	0	0
1	1	14	5	2	1	1	11	1	6	2	1	2	18	0	0	0	0	0	0	0	0	0	0	0	0	1	1	0	1	1	0	1	1	0	0	0	0	0	1	0	0	0	0	0	0	0	0	0	0
1	1	14	4	1	0	1	6	3	3	4	2	1	350	1	1	1	0	0	0	1	1	0	0	0	1	1	1	0	1	1	1	1	1	1	0	1	0	3	1	1	0	0	0	0	0	1	1	1	0
1	2	16	15	1	1	1	8	3	4	6	2	1	700	1	1	1	0	0	1	1	1	1	0	0	1	1	1	0	1	1	1	1	1	1	0	0	1	0	1	1	1	1	1	0	0	1	1	1	0
1	1	16	4	1	0	1	11	1	6	4	2	2	425	1	1	1	0	0	1	1	1	1	0	0	1	1	0	1	1	1	1	1	1	1	1	1	1	0	0	0	0	0	0	0	0	1	1	1	0
1	2	15	4	1	1	1	8	3	2	3	1	2	300	1	1	1	0	0	1	1	0	0	0	1	1	1	1	0	1	1	1	1	1	1	0	1	1	3	1	1	1	0	0	0	0	1	1	1	0
1	1	14	30	3	1	1	11	1	40	2	1	2	125	0	0	0	0	0	0	0	0	0	0	0	0	1	1	0	1	1	1	1	1	1	0	1	0	0	0	0	0	0	0	0	0	0	0	0	0
1	2	16	4	1	0	1	8	3	5	3	2	1	350	1	1	1	0	0	1	1	1	1	0	0	1	1	1	0	1	1	1	1	1	1	0	0	1	1	0	0	0	0	0	0	0	1	1	1	0
1	1	16	20	1	1	1	6	3	3	6	2	1	450	1	1	1	1	0	0	1	1	1	0	0	1	1	1	0	1	1	1	1	1	1	0	1	1	10	1	1	1	0	0	0	0	1	1	1	0
1	1	14	25	1	0	1	3	4	7	1	2	1	250	0	0	0	0	0	0	0	0	0	0	0	0	0	0	0	1	1	0	1	1	0	0	0	0	0	1	0	0	0	0	0	0	0	0	0	0
1	1	20	25	1	0	1	2	4	4	5	2	2	950	1	1	1	0	0	0	1	1	0	0	0	1	1	0	0	1	1	0	1	1	1	0	0	0	0	0	0	0	0	0	0	0	0	0	0	0
1	1	20	30	1	0	1	2	4	6	12	3	1	1400	1	1	1	0	0	0	1	1	0	0	0	1	1	0	0	1	1	0	1	1	1	0	0	0	0	0	0	0	0	0	0	0	0	0	0	0
1	1	18	35	1	0	1	2	4	7	14	3	1	1400	1	1	1	0	0	0	1	1	0	0	0	1	1	0	0	1	1	0	1	1	1	0	0	0	0	1	0	0	0	0	0	0	0	0	0	0
1	1	14	75	1	0	1	2	4	5	3	2	2	45	1	1	1	0	0	0	1	1	0	0	0	1	0	0	1	1	0	1	1	0	0	0	0	1	0	0	0	0	0	0	0	0	0	0	0	0
1	1	20	35	1	0	1	2	4	9	10	2	1	1250	1	1	1	0	0	0	1	1	0	0	0	1	1	0	0	1	1	0	1	1	1	0	0	0	0	1	0	0	0	0	0	0	0	0	0	0
1	1	18	40	1	1	1	9	1	14	8	2	1	1200	1	1	1	0	0	0	1	1	0	0	0	1	1	1	0	1	1	1	1	1	1	0	0	0	0	1	0	0	0	0	0	0	0	0	0	0
1	1	16	28	2	1	2	4	4	25	1	2	1	650	0	0	0	0	0	0	0	0	0	0	0	0	1	0	0	1	1	0	1	1	0	0	1	0	0	1	0	0	0	0	0	0	0	0	0	0
1	1	12	20	3	0	1	2	4	35	1	1	2	115	0	0	0	0	0	0	0	0	0	0	0	0	0	0	0	1	1	0	1	0	1	0	1	0	0	1	0	0	0	0	0	0	0	0	0	0
1	1	14	30	2	0	1	3	4	25	4	2	2	550	1	1	1	0	0	0	1	1	0	0	0	1	1	0	0	1	1	0	1	1	1	0	0	0	0	1	0	0	0	0	0	0	0	0	0	0
1	1	12	27	2	0	1	3	4	19	4	1	2	450	1	1	1	0	0	0	1	1	0	0	0	1	1	0	0	1	1	0	1	1	1	0	0	0	0	1	0	0	0	0	0	0	0	0	0	0
1	1	16	40	1	1	1	4	3	5	7	2	1	800	1	1	1	0	0	0	1	1	0	0	0	1	1	1	0	1	1	1	1	1	1	0	1	1	6	1	1	0	0	0	0	0	1	1	1	0
1	1	15	20	2	1	1	15	1	14	1	2	1	225	0	0	0	0	0	0	0	0	0	0	0	0	1	1	0	1	1	1	1	1	1	0	1	0	0	1	0	0	0	0	0	0	1	1	1	0
1	1	14	1	1	0	1	2	4	6	4	1	2	550	1	1	1	0	0	0	1	1	1	0	0	1	1	0	0	1	1	0	1	1	1	0	0	0	0	1	0	0	0	0	0	0	0	0	0	0
1	1	11	4	2	0	1	11	1	6	2	1	2	18	0	0	0	0	0	0	0	0	0	0	0	0	1	1	0	1	1	0	1	1	0	0	0	0	0	1	0	0	0	0	0	0	0	0	0	0
1	2	18	5	2	0	1	15	1	5	3	2	1	45	1	1	1	1	0	1	1	1	1	1	1	1	1	1	0	1	1	1	1	1	0	0	0	0	0	1	1	0	0	0	0	0	1	1	0	0
1	1	12	25	2	0	1	3	4	45	2	1	2	150	0	0	0	0	0	0	0	0	0	0	0	0	0	0	0	1	1	0	1	1	1	0	1	0	0	1	0	0	0	0	0	0	1	1	0	0
1	1	14	18	2	1	1	5	2	8	2	1	2	160	1	1	1	0	0	0	1	1	0	0	0	1	1	1	0	1	1	0	1	1	1	0	1	0	0	1	0	0	0	0	0	0	0	0	0	0
1	1	15	22	1	0	1	7	3	7	3	2	1	350	1	1	1	0	0	1	1	1	1	0	1	1	1	1	0	1	1	1	1	1	1	0	0	1	5	1	1	1	0	0	0	0	1	1	1	1
1	1	14	3	2	0	1	2	4	6	3	2	1	215	1	1	1	0	0	1	1	1	1	0	0	1	1	0	0	1	1	0	1	1	1	0	0	0	0	1	0	0	0	0	0	0	0	0	0	0
3	1	8	10	1	0	0	0	3	5	0	2	1	53	0	0	0	0	0	0	0	0	0	0	0	0	1	0	0	1	1	1	1	1	1	1	1	1	0	1	0	0	0	0	0	0	0	0	0	0
3	1	15	8	1	0	1	8	4	1	2	1	2	50	0	0	0	0	0	0	0	0	0	0	0	0	1	0	0	1	1	1	1	1	1	1	1	1	1	1	1	1	1	0	1	0	1	1	0	0
3	1	15	10	1	0	1	10	2	10	11	2	1	250	1	1	1	1	0	1	1	1	1	1	1	1	1	0	0	1	1	1	1	1	1	0	0	1	5	1	1	1	1	1	1	0	1	1	1	1
3	1	12	8	1	0	1	8	3	3	4	1	2	100	0	0	0	0	0	0	0	0	0	0	0	0	1	0	0	1	1	1	1	1	1	1	1	1	1	1	1	1	1	1	1	0	0	0	0	0
3	1	14	5	1	0	1	8	4	6	7	1	2	80	1	1	1	1	0	0	0	1	1	1	1	0	1	0	0	1	1	1	1	0	0	1	1	1	5	1	1	1	1	0	0	0	1	1	0	0
3	1	14	7	2	0	1	8	3	3	2	1	2	45	0	0	0	0	0	0	0	0	0	0	0	0	1	0	0	1	1	1	1	1	1	1	1	1	2	1	1	1	1	1	1	0	1	1	0	0
3	1	12	5	2	0	1	8	3	4	5	1	2	65	0	0	0	0	0	0	0	0	0	0	0	0	1	0	0	1	1	1	1	1	1	1	1	1	1	1	1	1	1	1	0	0	1	1	0	0
3	1	12	15	2	0	0	0	3	5	3	2	1	50	0	0	0	0	0	0	0	0	0	0	0	0	1	1	0	1	1	1	1	1	0	1	1	1	3	1	1	0	0	0	0	0	0	0	0	0
3	1	12	0	2	0	0	0	2	3	0	1	1	30	0	0	0	0	0	0	0	0	0	0	0	0	1	1	0	1	1	1	1	1	1	0	0	0	0	1	1	1	0	0	0	0	0	0	0	0
3	1	16	5	2	0	1	10	3	5	4	1	2	11	1	1	1	1	0	1	1	1	1	1	1	1	1	1	1	1	1	1	1	1	1	1	1	1	5	1	1	1	1	1	1	0	1	1	1	0
3	1	12	5	1	0	0	0	1	4	0	2	1	70	1	1	1	1	0	0	0	0	0	1	1	0	1	0	0	1	1	1	1	0	1	1	1	1	0	1	1	1	1	0	1	0	1	0	1	1
3	1	14	7	2	0	1	8	3	3	2	1	2	40	0	0	0	0	0	0	0	0	0	0	0	0	1	1	1	1	1	1	1	1	1	1	1	1	2	1	1	1	1	0	0	0	1	1	0	0
3	1	12	5	2	0	1	8	3	4	5	1	2	50	0	0	0	0	0	0	0	0	0	0	0	0	1	1	1	1	1	1	1	1	1	1	1	1	1	1	1	1	1	0	0	0	0	1	1	0
3	1	10	3	2	0	1	10	1	5	2	1	2	30	0	0	0	0	0	0	0	0	0	0	0	0	1	1	1	1	1	1	1	1	1	1	1	1	5	1	1	1	1	0	1	1	1	1	0	0
3	1	10	5	2	0	1	8	4	1	3	1	2	70	0	0	0	0	0	0	0	0	0	0	0	0	1	1	1	1	1	1	1	1	1	1	1	1	1	1	1	1	1	1	0	1	1	1	0	0
3	1	12	5	2	0	1	8	3	4	5	1	2	50	0	0	0	0	0	0	0	0	0	0	0	0	1	1	1	1	1	1	1	1	1	1	1	1	1	1	1	1	1	0	0	0	1	1	0	0
3	1	12	5	2	1	1	8	4	5	1	2	2	50	0	0	0	0	0	0	0	0	0	0	0	0	1	1	1	1	1	1	1	1	1	1	1	1	1	1	1	1	1	0	0	0	1	1	0	0
3	1	14	7	2	0	1	8	3	3	2	1	2	40	0	0	0	0	0	0	0	0	0	0	0	0	1	1	1	1	1	1	1	1	1	1	1	1	2	1	1	1	1	0	0	0	1	1	0	0
3	1	12	5	2	1	1	8	3	4	5	1	2	75	0	0	0	0	0	0	0	0	0	0	0	0	1	1	1	1	1	1	1	1	1	1	1	1	1	1	1	1	1	0	0	0	1	1	0	0
3	1	13	7	1	1	2	12	3	1	0	3	2	57	0	0	0	0	0	0	0	0	0	0	0	0	1	1	0	1	1	1	0	0	0	1	1	1	0	1	0	0	0	0	0	0	0	0	0	0
3	1	12	12	2	0	1	8	3	9	0	2	1	60	1	1	1	0	0	1	1	1	1	0	1	0	1	1	1	1	1	1	1	1	1	1	1	1	1	1	1	1	1	1	1	1	1	1	1	1
3	1	17	15	1	0	0	0	2	15	5	2	1	71	0	0	0	0	0	0	0	0	0	0	0	0	1	0	0	1	1	1	1	1	1	1	1	1	4	1	1	1	1	1	1	0	1	1	1	0
3	2	12	9	1	1	0	0	3	15	6	2	1	50	0	0	0	0	0	0	0	0	0	0	0	0	1	1	1	1	1	1	1	1	1	1	1	1	1	1	0	0	1	0	0	1	0	0	0	0
3	1	11	11	1	1	1	8	4	5	10	1	1	150	1	1	1	1	0	0	0	1	1	1	1	1	1	1	1	0	0	0	0	0	1	1	1	1	1	1	1	1	1	1	1	0	1	1	1	1
3	1	24	15	1	0	2	24	3	10	12	2	1	20	1	1	1	1	0	1	1	1	1	1	1	1	1	1	1	1	1	1	1	1	1	1	1	1	4	1	1	1	1	1	1	1	1	1	1	1
3	1	12	8	1	0	0	0	3	5	5	1	1	11	0	0	0	0	0	0	0	0	0	0	0	0	1	0	0	1	1	1	1	1	1	0	0	1	7	1	1	1	1	1	1	0	1	1	1	0
3	1	15	8	1	0	1	8	3	7	0	1	2	150	1	1	1	1	0	1	0	1	1	1	1	0	1	0	0	1	1	0	0	1	1	1	1	1	5	1	1	1	1	1	1	1	1	1	1	1
3	1	15	8	1	0	1	8	4	2	3	1	1	10	0	0	0	0	0	0	0	0	0	0	0	0	1	0	0	1	1	1	0	0	1	0	0	0	0	1	1	0	1	1	1	0	1	1	1	0
3	1	15	5	1	0	1	8	3	2	5	2	1	10	0	0	0	0	0	0	0	0	0	0	0	0	1	0	0	1	1	1	0	0	0	1	1	1	5	1	1	0	1	1	1	1	0	0	0	0
3	1	10	5	1	0	1	8	4	2	3	1	2	15	0	0	0	0	0	0	0	0	0	0	0	0	1	0	0	1	1	1	1	1	1	1	1	1	10	1	1	1	1	1	0	0	0	0	0	0
3	1	14	5	1	0	1	8	3	8	9	2	2	50	0	0	0	0	0	0	0	0	0	0	0	0	1	0	0	1	1	1	0	0	0	1	1	1	0	1	1	0	0	0	0	0	0	0	0	0
5	1	14	40	1	1	1	14	1	7	1	1	2	100	1	1	1	0	0	0	1	1	1	0	1	0	1	1	0	1	1	1	1	1	1	1	1	1	12	0	1	1	1	1	0	0	1	0	1	0
5	1	13	10	1	0	0	0	4	7	2	2	1	180	1	1	0	0	0	0	0	1	1	1	0	0	1	0	0	1	0	0	1	1	1	0	1	0	0	1	0	0	0	0	0	0	1	1	1	0
5	1	12	4	2	0	1	8	1	9	2	1	1	69	0	0	0	0	0	0	0	0	0	0	0	0	0	0	0	1	1	1	0	0	0	0	1	1	1	1	0	0	0	0	0	0	0	0	0	0
5	1	12	5	2	0	1	8	3	4	5	1	2	150	0	0	0	0	0	0	0	0	0	0	0	0	1	1	1	1	1	1	1	1	1	1	1	1	1	1	1	1	1	1	1	1	1	1	0	0
5	1	15	8	2	0	1	8	4	7	3	2	1	50	0	0	0	0	0	0	0	0	0	0	0	0	1	1	0	0	1	1	1	1	0	1	1	1	3	1	1	0	0	0	0	0	0	0	0	0
5	1	15	5	2	0	1	8	4	7	3	2	1	50	0	0	0	0	0	0	0	0	0	0	0	0	1	1	0	0	1	1	1	1	0	1	1	1	1	1	1	0	0	0	0	0	0	0	0	0
5	1	14	10	2	0	1	8	4	6	5	2	1	100	0	0	0	0	0	0	0	0	0	0	0	0	1	1	0	1	1	1	1	1	1	1	1	1	1	1	1	0	0	0	0	0	0	0	0	0
5	1	16	5	2	0	1	10	3	5	4	1	2	150	1	1	1	1	0	1	1	1	1	1	1	1	1	1	1	1	1	1	1	1	1	1	1	1	5	1	1	1	1	1	1	0	1	1	1	0
5	1	15	8	1	0	1	8	3	7	4	1	2	250	1	1	1	1	0	1	1	1	1	1	1	0	1	1	1	1	1	0	0	1	1	1	1	1	5	1	1	1	1	1	1	1	1	1	1	1
5	1	15	5	1	0	1	8	3	2	5	2	1	100	0	0	0	0	0	0	0	0	0	0	0	0	1	1	1	1	1	1	0	0	1	1	1	0	1	1	0	1	1	1	1	1	0	0	0	0
5	1	15	8	1	0	1	8	4	2	3	1	1	100	0	0	0	0	0	0	0	0	0	0	0	0	1	1	1	1	1	0	0	1	0	0	0	0	0	1	1	0	1	1	1	0	1	1	1	0
5	1	14	5	1	0	1	8	3	8	9	1	1	50	0	0	0	0	0	0	0	0	0	0	0	0	1	1	1	1	1	0	0	0	1	1	1	1	1	1	0	0	0	0	0	0	0	0	0	0
5	1	14	12	1	0	0	0	4	6	2	2	1	210	1	1	0	0	0	0	0	1	1	1	0	0	1	0	0	1	0	0	1	1	1	0	1	0	0	1	0	0	0	0	0	0	1	1	1	1
5	1	15	12	1	0	0	0	4	8	2	2	1	190	1	1	0	0	0	0	0	1	1	1	0	0	1	0	0	1	1	0	1	1	1	0	1	0	0	1	1	1	0	0	0	0	1	1	1	0
5	1	16	14	1	0	0	0	4	11	4	2	1	200	1	1	0	0	0	0	0	1	1	1	0	0	1	0	0	1	0	0	1	1	1	0	1	0	0	1	0	0	0	0	0	0	1	1	1	1
5	1	17	14	1	0	0	0	4	10	3	2	1	200	1	1	0	0	0	0	0	1	1	1	0	0	1	0	0	1	0	1	1	1	1	0	1	0	0	1	1	1	0	0	0	0	1	1	1	0
5	1	13	12	1	0	0	0	4	8	4	2	1	170	1	1	0	0	0	0	0	1	1	1	0	0	1	0	0	1	0	0	1	1	1	1	1	0	0	1	1	0	0	0	0	0	1	1	1	0
5	1	16	14	1	0	0	0	4	8	4	2	1	170	1	1	0	0	0	0	0	1	0	0	1	0	1	1	1	1	0	1	0	0	0	0	0	0	0	0	0	0	0	0	0	0	1	1	1	0
5	1	16	4	1	0	0	0	4	8	4	2	2	100	1	1	1	0	0	0	0	1	1	0	0	1	1	0	0	1	1	0	1	1	0	1	1	0	5	0	1	0	1	1	0	0	1	1	1	0
5	1	15	10	1	0	0	0	4	12	1	2	2	200	1	1	1	0	0	0	0	1	1	1	0	1	1	0	0	1	0	0	1	1	1	1	1	0	0	1	1	0	0	0	0	0	1	1	1	0
5	1	14	3	1	1	2	1	1	2	2	2	2	70	0	0	0	0	0	0	0	0	0	0	0	0	0	0	0	1	0	0	0	0	0	0	1	1	0	0	1	1	0	0	0	0	1	1	1	0
5	1	18	1	1	0	0	0	4	2	5	2	2	20	1	1	1	0	0	0	0	1	1	0	0	1	0	0	0	1	0	0	1	1	0	1	1	0	5	1	1	0	0	0	0	0	1	1	1	0
5	1	12	10	2	0	0	0	3	14	2	1	2	60	0	0	0	0	0	0	0	0	0	0	0	0	0	0	0	1	0	0	0	1	0	0	0	1	0	0	0	1	0	0	0	0	1	1	1	1
5	1	16	25	1	0	0	0	4	12	3	2	2	130	0	0	0	0	0	0	0	0	0	0	0	0	1	0	0	1	1	0	1	1	1	1	1	0	0	1	1	1	0	0	0	0	1	1	1	1
5	1	10	10	2	1	1	11	2	32	1	2	2	50	0	0	0	0	0	0	0	0	0	0	0	0	0	0	0	1	0	0	1	1	0	0	1	1	23	0	1	0	0	0	0	0	1	1	0	0
5	1	15	20	3	0	0	0	4	22	3	3	1	90	0	0	0	0	0	0	0	0	0	0	0	0	0	0	0	1	1	0	0	0	0	0	0	1	0	1	1	0	0	0	0	0	1	1	1	0
5	1	16	1	1	0	1	6	4	1	3	3	2	80	1	1	1	0	0	0	0	1	1	1	0	1	1	0	0	1	1	1	1	1	1	1	1	1	12	0	1	1	0	0	0	0	1	1	1	0
5	1	24	10	1	0	0	0	4	3	12	2	2	250	1	1	1	0	0	0	0	1	1	0	0	1	1	0	0	1	0	0	1	1	0	0	0	0	8	0	1	1	0	0	0	0	1	1	1	0
5	2	24	10	1	0	1	8	4	5	7	3	2	250	1	1	1	0	0	0	0	1	1	0	0	1	1	1	0	1	1	1	1	1	1	1	1	1	13	1	1	1	0	0	0	0	1	1	1	0
5	1	16	10	1	0	1	8	4	7	3	2	1	150	1	1	1	0	0	0	0	1	1	1	0	1	1	0	0	1	1	0	1	1	1	0	1	0	0	0	1	0	0	0	0	0	1	1	1	0
5	1	16	3	1	0	0	0	4	3	3	2	2	150	1	1	1	0	0	0	1	1	1	1	0	1	1	0	0	1	0	0	1	1	1	0	0	0	0	1	1	0	0	0	0	0	1	0	1	0
5	1	14	20	1	0	0	0	4	7	1	3	1	50	0	0	0	0	0	0	0	0	0	0	0	0	1	0	0	0	0	0	1	0	0	0	0	0	0	0	0	0	0	0	0	0	1	0	1	0
5	1	16	30	1	0	1	6	4	1	3	2	1	100	1	1	0	0	0	1	0	1	1	1	0	1	1	0	0	1	0	1	0	1	1	0	0	0	0	0	0	0	0	0	0	0	0	0	0	0
5	1	16	2	1	0	0	0	4	5	2	3	1	250	1	1	1	0	0	1	0	1	1	1	0	1	1	0	0	1	0	0	1	1	1	0	1	0	0	0	1	0	0	0	0	0	1	1	1	0
5	1	14	5	1	0	0	0	4	6	2	1	2	60	1	1	1	0	0	0	0	1	1	1	0	1	0	0	0	1	1	0	1	1	0	1	1	0	0	1	1	0	0	0	0	0	1	1	1	0
5	1	13	4	1	0	0	0	4	4	2	2	1	50	1	1	0	0	0	0	0	1	1	0	0	1	1	0	0	1	0	0	1	1	0	0	1	0	0	1	1	0	0	0	0	0	1	1	1	0
5	1	14	5	1	0	0	0	4	4	2	2	2	70	0	0	0	0	0	0	0	0	0	0	0	0	0	0	0	1	1	0	1	0	0	0	1	0	0	1	0	0	0	0	0	0	1	1	1	0
5	1	24	15	1	1	1	8	2	4	6	2	2	300	1	1	1	0	0	0	1	1	1	1	0	1	1	0	0	1	1	1	1	1	1	1	1	1	6	1	1	0	1	1	0	0	1	1	1	1
5	1	16	3	2	0	0	0	1	10	4	2	2	70	0	0	0	0	0	0	0	0	0	0	0	0	0	0	0	1	0	0	1	0	0	0	0	0	0	0	0	0	0	0	0	0	1	1	0	0
5	1	16	14	2	0	0	0	4	1	1	1	2	50	0	0	0	0	0	0	0	0	0	0	0	0	0	0	0	1	0	0	0	0	0	0	0	0	0	0	0	0	0	0	0	0	1	1	1	0
5	1	12	10	1	0	0	0	4	1	1	2	2	100	0	0	0	0	0	0	0	0	0	0	0	0	0	0	0	1	0	0	1	1	0	0	1	1	0	1	1	0	0	0	0	0	1	1	1	0
5	1	12	10	1	0	1	5	4	7	2	2	2	50	1	1	1	0	0	0	0	1	1	1	0	1	1	0	0	1	1	1	1	1	1	0	1	0	0	0	0	0	0	0	0	0	0	0	0	0
5	1	10	10	1	0	0	0	4	5	6	2	2	250	1	1	1	0	0	0	0	1	1	1	0	1	1	0	0	1	1	0	1	1	1	1	1	0	0	1	0	0	0	0	0	0	0	0	0	0
5	1	24	2	1	0	1	9	4	5	8	2	2	380	1	1	1	0	0	1	1	1	1	1	0	1	1	1	0	1	0	0	1	1	1	1	1	1	13	1	1	1	1	1	0	0	0	0	0	0
5	1	15	22	1	0	1	6	4	8	6	2	1	170	0	0	0	0	0	0	0	0	0	0	0	0	0	0	0	0	0	0	0	0	0	0	0	0	0	0	0	0	0	0	0	0	0	0	0	0
5	1	16	5	1	0	0	0	4	7	5	2	2	130	0	0	0	0	0	0	0	0	0	0	0	0	1	0	0	0	0	0	0	0	0	0	0	0	0	0	0	0	0	0	0	0	0	0	0	0
5	1	15	5	1	0	0	0	4	7	5	2	2	100	0	0	0	0	0	0	0	0	0	0	0	0	0	0	0	0	0	0	0	0	0	0	0	0	0	0	0	0	0	0	0	0	0	0	0	0
5	1	15	5	1	0	0	0	4	7	5	2	2	100	0	0	0	0	0	0	0	0	0	0	0	0	0	0	0	0	0	0	0	0	0	0	0	0	0	0	0	0	0	0	0	0	0	0	0	0
5	1	15	5	1	0	0	0	4	7	5	2	2	100	0	0	0	0	0	0	0	0	0	0	0	0	0	0	0	0	0	0	0	0	0	0	0	0	0	0	0	0	0	0	0	0	0	0	0	0
5	1	15	5	1	0	0	0	4	7	5	2	2	100	0	0	0	0	0	0	0	0	0	0	0	0	0	0	0	0	0	0	0	0	0	0	0	0	0	0	0	0	0	0	0	0	0	0	0	0
5	1	20	1	1	0	0	0	1	13	2	1	1	150	0	0	0	0	0	0	0	0	0	0	0	0	0	0	0	1	1	1	1	1	0	0	0	1	0	1	0	0	0	0	0	0	0	0	0	0
5	1	18	10	1	0	0	0	1	0	5	1	1	100	0	0	0	0	0	0	0	0	0	0	0	0	0	0	0	1	1	1	1	1	1	1	1	1	0	0	0	0	0	0	0	0	0	0	0	0
5	1	6	0	1	0	0	0	1	0	10	3	2	20	1	1	1	0	0	0	0	1	1	0	0	0	1	1	1	1	1	1	1	1	0	1	0	0	0	1	0	0	0	0	0	0	0	0	0	0
5	1	14	14	1	1	1	12	1	30	8	3	2	150	1	1	1	0	0	1	0	1	1	0	0	0	1	1	1	1	1	1	1	0	1	1	1	0	0	1	0	0	0	0	0	0	0	0	0	0
5	1	14	6	3	0	0	0	3	30	3	1	2	100	0	0	0	0	0	0	0	0	0	0	0	0	0	0	0	0	0	0	0	0	0	0	1	1	0	1	1	0	0	0	0	0	1	1	1	0
5	1	14	1	1	0	0	0	1	8	2	2	2	40	0	0	0	0	0	0	0	0	0	0	0	0	0	0	0	1	1	1	1	1	0	0	0	1	0	0	0	0	0	0	0	0	0	0	0	0
5	1	16	0	1	0	0	0	1	6	3	1	2	50	0	0	0	0	0	0	0	0	0	0	0	0	0	0	0	1	1	1	1	1	0	1	1	1	0	1	0	0	0	0	0	0	0	0	0	0
5	1	13	7	2	0	0	0	1	0	4	2	1	30	0	0	0	0	0	0	0	0	0	0	0	0	0	0	0	1	1	1	1	1	0	0	0	0	0	0	0	0	1	1	0	0	0	0	0	0
5	1	15	12	2	0	0	0	1	0	6	3	1	30	0	0	0	0	0	0	0	0	0	0	0	0	0	0	0	1	1	1	1	1	0	0	0	1	0	1	0	0	0	0	0	0	0	0	0	0
5	1	15	11	2	0	0	0	1	0	5	3	1	70	0	0	0	0	0	0	0	0	0	0	0	0	0	0	0	1	1	1	1	1	0	0	0	0	0	0	0	0	0	0	0	0	0	0	0	0
5	1	12	3	1	1	1	8	1	5	3	2	1	100	0	0	0	0	0	0	0	0	0	0	0	0	1	1	1	1	1	1	1	0	1	0	0	0	0	1	0	0	1	1	0	0	0	0	0	0
5	1	16	9	1	0	1	8	3	2	5	3	2	260	1	1	0	0	0	0	0	1	1	0	0	1	1	0	0	1	1	0	1	1	1	0	0	1	5	0	0	0	0	0	0	0	0	0	0	0
5	1	14	5	2	0	0	0	4	2	4	2	2	200	1	1	1	0	0	0	1	1	1	1	0	1	1	0	0	0	1	0	1	1	0	1	1	0	3	0	1	0	0	0	0	0	1	1	1	0
5	1	15	11	2	0	0	0	2	20	4	2	2	350	0	0	0	0	0	0	0	0	0	0	0	0	1	0	0	0	1	0	0	0	0	0	0	0	2	0	0	0	0	0	0	0	1	1	1	0
5	1	16	6	2	0	0	0	4	7	2	1	2	100	0	0	0	0	0	0	0	0	0	0	0	0	1	0	0	1	1	0	1	0	1	0	1	0	0	0	0	0	0	0	0	0	1	1	1	0
5	1	18	5	1	0	1	3	4	3	5	3	2	350	1	1	0	0	0	0	0	1	1	1	0	1	1	0	0	1	0	0	1	0	1	0	1	0	3	1	1	0	0	0	0	0	1	0	1	0
5	2	16	10	1	1	2	16	3	3	6	3	2	300	1	1	1	0	0	1	0	1	1	1	1	1	1	1	1	1	1	0	1	1	1	1	0	1	13	1	1	0	1	1	1	0	0	0	0	0
5	1	24	13	1	1	2	16	3	6	6	3	2	400	1	1	1	0	1	0	0	1	1	1	0	1	1	1	1	1	1	1	1	1	1	1	1	1	23	1	1	0	0	0	0	0	0	0	0	0
5	1	24	13	1	0	0	0	3	9	3	2	2	350	1	1	0	0	0	0	0	1	1	0	0	1	0	0	1	1	0	1	1	1	0	0	0	0	1	1	0	0	0	0	0	0	1	1	1	0
5	1	24	16	1	1	1	3	3	2	1	2	2	400	1	1	1	0	0	1	0	1	1	0	0	1	1	1	1	1	1	1	1	1	1	1	1	1	10	1	1	0	0	0	0	0	0	0	0	0
5	1	16	13	2	0	0	0	4	5	3	2	2	150	0	0	0	0	0	0	0	0	0	0	0	0	1	0	0	0	0	0	1	0	0	0	0	0	0	0	1	0	0	0	0	0	1	1	1	0
5	1	13	8	2	0	0	0	4	4	3	2	1	100	0	0	0	0	0	0	0	0	0	0	0	0	1	0	0	1	1	0	1	1	1	0	0	0	0	0	0	0	0	0	0	0	1	1	0	0
5	1	16	3	1	1	1	16	3	3	4	3	1	240	1	1	1	0	0	0	0	1	1	0	0	1	1	1	0	1	1	1	1	1	1	0	0	0	30	1	1	0	0	0	0	0	1	1	1	0
5	1	16	5	1	0	1	8	3	3	4	2	2	270	1	1	1	0	0	0	0	1	1	0	0	1	1	0	0	1	1	1	1	1	0	0	0	0	10	1	0	0	0	0	0	0	1	1	1	0
5	1	14	24	1	0	1	10	1	5	2	3	1	150	1	1	1	0	0	0	0	1	1	0	0	1	1	0	0	1	1	1	1	1	1	0	1	0	40	0	1	0	0	0	0	0	1	1	1	0
5	1	12	4	1	1	1	4	1	5	3	3	1	100	1	1	1	0	0	0	0	1	1	0	0	1	1	0	0	1	1	1	1	1	1	0	1	0	45	1	1	0	0	0	0	0	1	1	1	0
5	2	18	15	1	0	1	4	4	4	7	3	2	350	1	1	0	0	0	1	0	1	1	1	0	1	1	0	0	1	0	0	1	0	0	1	1	0	0	0	1	1	0	0	0	0	1	0	1	0
5	1	12	2	1	0	1	2	4	2	3	2	1	275	1	1	1	0	0	0	1	1	0	0	0	1	1	0	0	1	1	0	1	1	1	0	0	0	0	0	0	0	0	0	0	0	0	0	0	0
5	1	11	25	1	0	1	3	4	1	10	2	1	700	1	1	1	0	0	0	1	1	0	0	0	1	1	0	0	1	1	0	1	1	1	0	0	0	0	1	0	0	0	0	0	0	0	0	0	0
5	1	15	20	1	1	1	8	3	3	9	2	1	1100	1	1	1	0	0	0	1	1	0	0	0	1	1	1	0	1	1	0	1	0	1	0	1	0	0	1	0	0	0	0	0	0	0	0	0	0
5	1	16	17	1	0	1	11	1	20	4	1	2	700	1	1	1	0	0	0	1	1	0	0	0	1	1	1	0	1	1	1	1	1	1	0	0	0	0	1	0	0	0	0	0	0	1	0	1	0
5	1	16	3	2	1	0	0	1	0	0	1	2	15	1	1	1	1	0	1	1	1	1	0	1	1	1	0	0	1	1	0	1	1	0	0	0	1	0	1	1	0	0	0	0	0	1	1	1	0
5	1	16	3	1	0	0	0	1	4	6	1	2	50	1	1	1	1	0	0	1	1	1	1	0	1	1	0	0	1	1	0	1	1	0	0	0	0	0	1	1	0	0	0	0	0	0	0	0	0
5	1	14	12	1	0	1	3	4	7	5	2	2	65	1	1	1	0	0	0	1	1	1	1	1	1	1	0	0	1	1	0	1	1	0	0	0	0	0	0	1	1	0	0	0	0	0	0	0	0
5	1	10	20	3	0	1	10	1	30	1	1	2	12	0	0	0	0	0	0	0	0	0	0	0	0	1	1	0	1	1	1	1	1	0	0	0	0	0	1	0	0	0	0	0	0	1	1	1	0
5	1	24	7	1	0	1	6	1	3	5	2	2	175	1	1	1	1	0	0	1	1	1	0	0	1	1	1	0	1	1	1	1	1	0	0	1	1	4	1	1	1	0	0	0	0	1	1	1	0
5	1	16	12	1	1	1	6	3	2	4	2	1	90	1	1	1	0	0	1	1	1	0	0	1	1	1	1	0	1	1	1	1	1	0	0	0	1	4	0	0	0	0	0	0	0	1	0	1	0
5	1	15	13	1	0	0	0	4	7	3	2	1	160	1	1	0	0	0	0	0	1	1	1	0	0	1	0	0	1	0	0	1	1	1	0	1	0	0	1	1	0	0	0	0	0	1	1	1	0
5	1	16	1	1	0	0	0	2	3	2	1	1	225	1	1	1	1	0	1	1	1	1	0	1	1	1	0	0	1	0	0	1	1	0	0	0	0	0	1	0	0	0	0	0	0	0	0	0	0
5	1	12	9	1	0	1	3	4	4	3	2	2	45	1	1	1	0	0	1	1	1	1	0	1	1	1	0	0	1	1	0	1	1	0	0	0	0	0	1	0	0	0	0	0	0	0	0	0	0
5	1	14	12	1	0	1	4	4	6	2	3	2	75	1	1	0	0	0	1	1	1	1	0	1	1	1	0	0	1	1	0	1	1	0	0	0	0	1	1	0	0	0	0	0	0	0	0	0	0
5	1	14	5	1	0	1	4	4	2	3	2	2	36	1	1	1	0	0	0	1	1	1	0	1	0	1	0	0	1	1	0	1	1	0	0	0	0	0	1	0	0	0	0	0	0	0	0	0	0
5	1	16	6	1	0	1	2	4	2	2	1	2	15	1	1	1	0	0	1	0	1	1	0	0	1	1	0	0	1	1	0	1	1	0	0	0	0	1	0	0	0	0	0	0	0	1	0	0	0
5	1	16	6	2	1	1	16	4	5	3	2	1	35	1	1	1	1	0	1	0	1	1	0	1	1	1	1	0	1	1	1	1	1	0	0	0	0	0	1	1	0	0	0	0	0	0	0	0	0
5	1	14	7	2	0	1	2	4	4	3	1	2	250	1	1	1	0	0	1	0	1	1	0	0	1	1	0	0	1	0	0	1	1	1	0	0	0	0	1	0	0	0	0	0	0	0	0	0	0
5	1	12	7	2	0	1	2	4	12	2	1	2	115	0	0	0	0	0	0	0	0	0	0	0	0	0	0	0	1	1	0	1	1	0	0	0	0	0	1	0	0	0	0	0	0	0	0	0	0
5	1	14	3	1	0	1	2	4	5	3	2	1	375	1	1	1	0	0	0	1	1	0	0	0	1	1	0	0	1	1	0	1	1	0	1	1	0	0	1	1	1	0	0	0	0	1	1	1	0
5	1	16	7	1	1	1	9	2	8	4	2	1	425	1	1	1	0	0	1	1	1	1	0	1	1	1	1	0	1	1	1	1	1	1	0	1	1	7	1	1	1	0	0	0	0	1	1	1	0
5	1	12	15	1	0	0	0	4	10	1	2	1	200	1	1	0	0	0	0	0	1	1	1	0	0	1	0	0	1	0	0	1	1	1	1	1	0	0	0	1	0	0	0	0	0	1	1	1	1
5	1	18	9	2	0	1	2	4	10	2	1	2	175	0	0	0	0	0	0	0	0	0	0	0	0	1	0	0	1	1	0	1	1	0	0	1	0	0	1	0	0	0	0	0	0	0	0	0	0
5	1	15	10	2	0	1	2	4	18	2	1	2	115	0	0	0	0	0	0	0	0	0	0	0	0	0	0	0	1	1	0	1	1	1	0	1	0	0	1	0	0	0	0	0	0	0	0	0	0
5	1	10	18	2	1	1	10	1	12	1	2	1	75	0	0	0	0	0	0	0	0	0	0	0	0	1	1	0	1	1	1	1	1	1	0	1	0	0	1	0	0	0	0	0	0	0	0	0	0
5	1	16	5	1	0	0	0	3	2	0	2	1	70	1	1	1	0	0	0	1	1	1	0	1	0	1	0	0	1	1	1	1	1	1	1	1	0	0	1	1	1	0	0	0	0	1	1	1	0
5	1	12	8	1	0	0	0	2	7	5	3	1	50	1	1	1	1	0	0	0	1	1	0	0	0	1	0	0	1	1	1	1	0	1	1	1	0	1	1	0	1	0	1	1	0	1	0	1	1
5	1	12	15	1	0	0	0	1	6	3	1	2	70	0	0	0	0	0	0	0	0	0	0	0	0	1	0	0	1	1	1	1	1	1	1	1	1	0	1	1	1	1	1	1	0	1	0	0	0
5	1	13	10	1	1	0	0	1	7	2	2	2	57	0	0	0	0	0	0	0	0	0	0	0	0	1	0	0	1	1	1	1	1	1	1	1	1	5	1	1	1	1	1	1	1	1	1	1	1
5	1	12	9	2	0	0	0	1	8	0	1	2	40	0	0	0	0	0	0	0	0	0	0	0	0	1	1	0	1	1	1	1	1	1	1	1	1	0	1	1	0	0	0	0	0	0	0	0	0
5	1	15	3	1	0	0	0	3	1	4	3	2	80	0	0	0	0	0	0	0	0	0	0	0	0	1	1	0	1	1	1	0	0	0	1	1	1	0	1	0	0	0	0	0	0	1	0	0	0
5	1	16	13	2	0	1	8	1	9	6	1	1	100	0	0	0	0	0	0	0	0	0	0	0	0	1	0	0	0	0	0	0	0	0	0	0	0	0	0	0	0	0	0	0	0	0	0	0	0
4	1	16	14	4	0	0	0	4	0	5	3	1	200	0	0	0	0	0	0	0	0	0	0	0	0	1	0	0	1	0	0	1	0	1	0	0	0	0	0	0	0	0	0	0	0	1	1	0	0
4	1	18	6	1	0	1	8	3	3	9	3	1	400	1	1	1	0	0	0	1	1	1	0	0	1	1	0	0	1	1	1	1	1	1	0	1	1	20	0	1	0	0	0	0	0	1	1	1	0
4	2	17	6	1	1	1	8	3	3	7	3	1	250	1	1	1	0	0	0	1	1	1	0	0	1	1	0	0	1	1	1	1	1	1	0	1	1	50	0	1	0	0	0	0	0	1	1	1	0
4	2	16	3	1	1	1	8	3	2	6	3	1	200	1	1	1	0	0	0	1	1	1	0	0	1	1	0	0	1	1	1	1	1	1	0	1	0	25	0	1	0	0	0	0	0	1	1	1	0
4	2	17	3	1	1	2	16	3	6	10	3	1	300	1	1	1	0	0	1	1	1	1	0	0	1	1	0	0	1	1	1	1	1	1	0	1	1	40	0	1	0	0	0	0	0	1	1	1	0
4	1	14	11	4	0	0	0	4	0	3	3	1	200	0	0	0	0	0	0	0	0	0	0	0	0	0	0	0	1	0	0	0	0	1	0	0	0	10	0	0	0	0	0	0	0	1	1	1	0
4	1	15	12	1	1	2	16	3	9	3	2	1	140	1	1	1	0	0	0	0	1	1	0	0	0	1	0	0	1	1	1	1	1	0	1	1	0	10	1	1	0	0	0	0	0	1	1	1	0
4	2	24	10	1	0	1	12	3	2	5	2	2	150	1	1	0	0	0	0	0	1	1	0	0	0	1	0	0	1	1	1	1	1	1	0	1	0	9	1	1	0	1	0	1	0	1	1	1	0
4	1	15	13	1	1	1	15	1	14	2	2	2	170	1	1	0	0	0	0	0	1	1	0	0	0	1	0	0	1	1	1	1	1	1	1	0	1	10	1	1	0	1	0	0	0	1	1	1	0
4	1	16	8	1	0	1	8	3	2	5	2	2	160	1	1	0	0	0	0	0	1	0	0	0	0	0	0	0	1	1	0	1	1	0	0	1	0	5	1	1	0	0	0	0	0	1	1	1	0
4	1	15	10	2	0	0	0	4	0	2	2	2	140	0	0	0	0	0	0	0	0	0	0	0	0	0	0	0	1	1	0	1	1	0	0	0	0	5	1	0	0	0	0	0	0	1	1	0	0
4	1	15	14	1	0	1	8	3	3	5	3	1	230	1	1	1	0	0	0	1	1	1	0	0	1	1	0	0	1	1	1	1	1	1	0	1	0	40	0	1	0	0	0	0	0	1	1	1	0
4	1	19	2	1	1	2	16	3	5	12	3	1	550	1	1	1	0	0	0	1	1	1	0	0	1	1	0	0	1	1	1	1	1	1	0	1	0	25	0	1	0	0	0	0	0	1	1	0	0
4	1	18	34	1	1	2	16	3	4	9	3	1	430	1	1	1	0	0	0	1	1	1	0	0	1	1	0	0	1	1	1	1	1	1	0	1	0	25	0	1	0	0	0	0	0	1	1	1	0
4	1	16	24	1	0	1	8	3	4	7	3	1	240	1	1	1	0	0	0	1	1	1	0	0	1	1	0	0	1	1	1	1	1	1	0	1	0	20	0	1	0	0	0	0	0	1	1	1	0
4	1	18	6	1	0	2	8	3	4	9	3	1	400	1	1	1	0	0	0	1	1	1	0	0	1	1	0	0	1	1	1	1	1	1	0	1	0	45	0	1	0	0	0	0	0	1	1	1	0
4	1	10	3	4	0	0	0	4	0	1	1	2	80	0	0	0	0	0	0	0	0	0	0	0	0	0	0	0	0	0	0	0	0	0	0	0	0	2	1	0	0	0	0	0	0	1	1	1	0
4	1	15	9	1	0	1	8	3	2	6	3	1	250	1	1	1	0	0	0	1	1	1	0	0	1	1	0	0	1	1	1	1	1	1	1	1	0	40	0	1	0	0	0	0	0	1	1	0	0
4	1	14	7	1	0	1	4	4	4	6	3	1	280	1	1	1	0	0	0	1	1	1	0	0	1	1	0	0	1	1	1	1	1	1	0	1	0	35	1	0	0	0	0	0	0	1	1	1	0
4	1	16	3	2	0	1	10	1	12	2	3	1	180	1	1	1	0	0	0	1	1	1	0	0	1	1	0	0	1	1	1	1	1	1	0	1	0	45	1	0	0	0	0	0	0	1	1	1	0
4	1	24	8	1	1	2	16	3	5	4	3	1	530	1	1	1	0	0	0	0	1	1	0	0	1	1	0	0	1	1	1	1	1	1	0	1	0	60	1	0	0	0	0	0	0	1	0	1	0
4	2	24	6	1	1	3	24	3	10	5	3	1	640	1	1	1	0	0	0	1	1	1	0	0	1	1	0	0	1	1	1	1	1	1	0	1	0	210	1	0	0	0	0	0	0	1	1	1	0
4	1	15	30	1	0	0	0	2	10	2	3	1	350	1	1	1	0	0	0	1	1	1	0	0	1	1	0	0	1	1	1	1	1	1	0	1	0	10	0	0	0	0	0	0	0	0	0	0	0
4	1	16	2	1	0	0	0	4	1	5	3	1	240	1	1	1	0	0	0	1	1	1	0	0	1	1	0	0	1	1	1	1	1	1	0	1	1	6	0	1	0	0	0	0	0	1	1	0	0
4	1	13	5	1	0	0	0	4	3	3	3	1	100	1	1	1	0	0	0	1	1	1	0	0	1	1	0	0	1	1	1	1	1	1	0	1	0	5	0	1	0	0	0	0	0	1	1	0	0
4	1	12	10	1	0	0	0	4	1	3	3	1	100	1	1	1	0	0	0	1	1	1	0	0	1	1	0	0	1	1	1	1	1	1	0	1	0	5	1	1	0	0	0	0	0	1	1	1	0
4	1	10	5	1	1	1	10	1	6	1	3	1	40	1	1	1	0	0	0	1	1	1	0	0	1	1	0	0	1	1	1	1	1	1	0	1	0	5	1	1	0	0	0	0	0	1	1	1	0
4	1	12	3	1	1	1	6	1	4	3	3	1	120	1	1	1	0	0	0	1	1	1	0	0	1	1	0	0	1	1	1	1	1	1	0	1	0	15	0	0	0	0	0	0	0	1	1	1	0
4	1	15	2	1	1	0	0	1	5	3	3	1	150	1	1	1	1	0	1	0	1	1	0	1	1	1	0	0	0	1	1	1	1	1	0	1	0	25	0	0	0	0	0	0	0	1	1	1	0
4	2	18	0	1	1	2	16	3	5	9	2	2	480	1	1	1	0	0	0	0	1	1	0	0	1	1	0	0	1	1	1	1	1	0	0	0	0	10	1	0	0	0	0	0	0	1	1	1	0
4	1	12	5	1	1	1	8	3	3	3	2	1	170	1	1	0	0	0	0	0	1	1	0	0	0	1	0	0	1	1	1	1	1	1	0	0	1	6	1	0	0	1	0	1	0	1	1	1	0
4	2	18	3	1	0	0	0	4	2	6	3	1	200	1	1	1	0	0	0	1	1	1	0	0	1	1	0	0	1	1	1	1	1	1	0	1	0	10	0	1	0	0	0	0	0	1	1	1	0
4	1	15	10	2	0	0	0	4	0	3	3	1	200	0	0	0	0	0	0	0	0	0	0	0	0	1	0	0	1	1	1	1	1	1	0	0	0	0	0	0	0	0	0	0	0	1	1	1	0
4	2	24	1	1	1	3	16	3	3	4	2	1	130	1	1	1	0	0	0	1	1	1	0	0	1	1	0	0	1	1	1	1	1	1	0	1	0	30	1	1	0	0	0	0	0	1	1	1	0
4	1	16	2	1	0	1	8	3	4	7	3	1	320	1	1	1	0	0	0	1	1	1	0	0	1	1	0	0	1	1	1	1	1	1	0	1	1	28	0	1	0	0	0	0	0	1	1	0	0
4	1	24	7	1	0	2	16	3	10	6	3	1	480	1	1	1	0	0	0	0	1	1	0	0	1	1	1	0	1	1	1	1	1	0	1	0	1	120	1	1	0	0	0	0	0	1	1	1	0
4	1	15	11	2	0	1	15	1	12	2	2	1	250	0	0	0	0	0	0	0	0	0	0	0	0	0	0	0	1	1	1	1	0	0	0	1	1	240	1	0	0	0	0	0	0	1	1	0	0
4	1	12	4	1	0	1	16	3	3	2	2	1	200	1	1	1	0	0	0	1	1	1	0	0	1	1	0	0	1	1	1	1	1	1	0	1	0	25	0	1	0	0	0	0	0	1	1	1	0
4	1	24	11	2	1	2	24	1	15	4	2	1	320	1	1	1	0	0	0	0	1	1	0	0	1	0	0	0	1	1	1	1	1	0	0	0	0	60	0	0	0	0	0	0	0	1	1	1	0
4	1	13	20	1	0	1	13	1	20	1	1	2	100	1	1	1	0	0	0	0	1	1	0	0	1	1	1	0	1	1	1	1	1	0	0	0	1	10	1	1	1	0	0	0	0	1	1	1	0
4	1	20	21	1	1	2	20	4	21	3	2	1	100	1	1	1	0	0	0	0	1	1	0	0	1	1	0	0	1	1	1	1	1	1	0	1	0	0	1	1	1	0	0	0	0	1	1	1	0
4	1	24	15	1	0	2	16	3	8	4	2	1	420	1	1	1	0	0	0	0	1	1	0	0	1	1	0	0	1	1	1	1	1	1	0	1	0	65	1	1	0	0	0	0	0	1	1	1	0
4	1	12	5	1	0	1	10	3	4	2	2	1	230	1	1	1	0	0	0	0	1	1	0	0	1	1	0	0	1	1	1	1	1	1	1	0	0	30	0	1	0	0	0	0	0	1	1	1	0
4	1	17	2	1	0	1	17	1	17	2	1	2	250	1	1	1	0	0	0	0	1	1	0	0	1	1	0	0	1	1	1	1	1	1	1	1	0	15	1	1	1	0	0	0	0	1	1	0	0
4	1	20	15	1	1	2	16	3	10	3	1	2	200	1	1	0	0	0	0	0	0	0	0	0	1	1	0	0	1	1	1	1	1	1	0	1	1	9	1	1	0	0	0	0	0	1	1	0	0
4	2	17	4	1	0	2	16	3	4	8	3	1	280	1	1	1	0	0	0	1	1	1	0	0	1	1	0	0	1	1	1	1	1	1	0	1	0	30	0	1	0	0	0	0	0	1	1	1	0
4	1	14	10	1	0	1	12	1	10	2	2	1	250	1	1	1	0	0	0	0	1	1	0	0	1	1	0	0	1	1	1	1	1	1	0	1	1	70	1	1	1	0	0	0	0	1	1	1	0
4	1	15	5	1	1	1	15	1	5	1	3	1	220	1	1	1	0	0	0	0	1	1	0	0	1	1	0	0	1	1	1	1	1	1	1	1	1	50	1	1	1	0	0	0	0	1	1	1	0
4	1	24	34	1	1	2	16	3	5	11	3	1	650	1	1	1	0	0	0	1	1	1	0	0	1	1	0	0	1	1	1	1	1	1	0	1	0	40	0	1	0	0	0	0	0	1	1	0	0
4	1	24	3	1	0	2	16	3	5	11	3	1	460	1	1	1	0	0	0	1	1	1	0	0	1	1	0	0	1	1	1	1	1	1	0	1	0	40	1	1	0	0	0	0	0	1	1	0	0
4	1	24	12	1	1	4	8	4	7	5	3	1	400	1	1	1	0	0	0	1	1	1	0	0	1	1	0	0	1	1	1	1	1	1	1	1	0	120	1	1	0	0	0	0	0	1	1	1	0
4	1	12	10	1	1	1	10	3	5	2	3	1	200	1	1	1	0	0	0	1	1	0	0	1	1	1	0	0	1	1	1	1	1	1	1	1	0	40	1	1	0	0	0	0	0	1	1	1	0
4	1	24	18	1	0	1	8	3	6	10	3	1	700	1	1	1	0	0	0	0	1	1	0	0	1	1	0	0	1	1	1	1	1	1	0	1	0	3	0	1	1	0	0	0	0	0	0	0	0
4	1	24	35	1	0	1	8	3	8	18	3	1	1200	1	1	1	0	0	0	0	1	1	0	0	1	1	0	0	0	1	1	1	1	1	0	1	0	0	0	0	0	0	0	0	0	0	0	0	0
4	1	12	4	1	1	1	2	3	1	6	2	1	130	1	1	1	0	0	0	0	1	1	0	0	0	1	0	0	1	1	1	1	1	1	0	1	0	30	1	1	0	0	0	0	0	1	1	1	0
4	2	24	20	1	1	2	16	3	5	7	3	2	100	1	1	1	1	0	1	1	1	1	0	1	1	1	0	0	1	1	1	1	1	1	0	1	0	15	1	1	0	1	0	0	0	1	1	1	0
4	1	18	5	1	0	2	14	3	5	7	3	1	350	1	1	1	0	0	0	1	1	1	0	0	1	1	0	0	1	1	1	1	1	1	0	1	1	75	0	1	0	0	0	0	0	1	1	0	0
4	1	12	5	2	0	0	0	4	0	3	2	2	150	0	0	0	0	0	0	0	0	0	0	0	0	0	0	0	1	1	1	1	1	0	0	0	0	13	1	0	0	0	0	0	0	1	1	1	0
4	1	16	14	1	0	1	4	4	2	7	3	1	350	1	1	1	0	0	0	1	1	1	0	0	1	1	0	0	1	1	1	1	1	1	0	1	0	20	0	1	0	0	0	0	0	1	1	0	0
4	2	19	3	1	1	2	16	3	4	12	3	1	500	1	1	1	0	0	0	1	1	1	0	0	1	1	0	0	1	1	1	1	1	0	1	0	1	25	0	1	0	0	0	0	0	1	1	1	0
4	1	14	2	1	0	1	4	4	3	7	3	1	300	1	1	1	0	0	0	1	1	1	0	0	1	1	0	0	1	1	1	1	1	1	0	1	0	25	0	1	0	0	0	0	0	1	1	0	0
4	1	14	15	2	1	1	14	1	15	2	3	1	270	1	1	1	0	0	0	0	1	1	0	0	1	0	0	0	1	1	1	1	1	1	0	0	0	40	0	1	0	0	0	0	0	1	1	1	0
4	1	15	5	1	0	1	6	4	2	3	2	1	200	1	1	1	0	0	0	0	1	1	0	0	1	1	0	0	1	1	1	1	1	1	0	1	0	10	1	1	0	0	0	0	0	0	0	0	0
4	2	24	7	1	1	1	8	1	5	3	2	2	100	1	1	1	0	0	0	0	1	1	0	0	1	1	1	0	1	1	1	1	1	1	0	1	0	15	1	1	0	1	0	0	0	1	1	1	0
4	1	15	7	2	1	1	15	1	8	2	3	1	250	1	1	1	1	0	1	1	1	1	0	0	1	1	0	0	1	1	1	1	1	1	1	0	1	13	0	1	0	0	0	0	0	1	1	1	0
4	1	16	2	1	1	2	16	3	5	3	2	1	370	1	1	1	0	0	0	0	1	1	0	0	0	1	0	0	1	1	1	1	1	1	0	1	0	10	0	1	0	0	0	0	0	1	1	1	0
4	1	12	20	1	1	1	8	3	5	7	2	1	300	1	1	1	0	0	0	0	1	1	0	0	1	1	0	0	1	1	1	1	1	1	0	1	0	20	0	1	0	0	0	0	0	1	1	1	0
4	1	18	6	1	1	2	16	3	3	9	3	1	400	1	1	1	0	0	0	1	1	1	0	0	1	1	0	0	1	1	1	1	1	1	0	1	0	23	0	1	0	0	0	0	0	1	1	0	0
4	1	15	2	1	0	0	0	4	0	2	3	2	50	1	1	1	0	0	0	0	1	1	0	0	0	1	0	0	1	1	1	1	1	1	0	1	0	30	0	1	0	0	0	0	0	1	1	1	0
4	2	16	8	1	1	2	16	3	7	6	3	1	170	1	1	1	0	0	0	0	1	1	0	0	1	1	0	0	1	1	1	1	1	1	0	1	1	15	1	1	0	0	0	0	0	1	1	1	0
4	2	24	14	1	1	4	24	3	8	8	2	1	540	1	1	1	0	0	0	0	1	1	0	0	0	1	1	0	1	1	1	1	1	1	0	1	0	43	1	1	0	0	0	0	0	1	1	1	0
4	2	19	9	1	0	0	0	4	0	4	3	2	370	1	1	1	1	0	0	0	1	1	1	0	1	1	1	0	1	1	0	1	1	0	0	0	0	5	1	1	0	1	0	0	0	1	1	1	0
4	1	14	7	1	1	1	14	1	10	2	2	1	260	1	1	1	1	1	0	1	1	1	0	0	1	1	0	0	1	1	1	1	1	1	0	1	0	10	1	1	0	1	0	0	0	1	1	1	0
4	1	12	10	2	0	0	0	4	0	2	2	2	250	1	1	1	0	0	0	0	1	1	0	0	1	0	0	0	1	0	0	1	1	1	0	0	0	60	1	0	0	0	0	0	0	1	1	0	0
4	2	18	12	1	1	2	16	3	3	4	2	2	350	1	1	1	1	0	0	0	1	1	0	0	1	1	0	0	1	1	1	1	1	1	0	1	0	13	1	1	0	0	0	0	0	1	1	1	0
4	1	24	8	1	1	2	16	3	4	10	2	1	350	1	1	1	0	0	0	0	1	1	0	0	1	1	0	0	1	1	1	1	1	1	1	0	0	35	1	0	0	0	0	0	0	1	1	1	0
4	2	24	6	1	1	2	16	3	3	10	2	2	250	1	1	1	0	0	0	0	1	1	0	1	1	1	0	0	1	1	1	1	1	1	0	1	1	30	1	1	0	0	0	0	0	1	1	1	0
4	1	12	3	1	1	1	12	1	3	1	3	2	150	1	1	1	0	0	0	0	1	1	0	0	1	1	0	0	1	1	1	1	1	1	0	1	0	2	1	0	0	0	0	0	0	1	1	1	0
4	1	13	8	1	0	1	9	1	8	3	3	1	180	1	1	1	0	0	0	1	1	1	0	0	1	1	0	0	1	1	1	1	1	1	0	1	1	20	0	1	0	0	0	0	0	1	1	0	0
4	1	24	11	1	0	2	18	3	9	4	2	1	230	1	1	1	0	0	0	0	1	1	0	1	1	1	0	0	1	1	1	1	1	1	1	1	0	50	0	1	0	0	0	0	0	1	1	1	0
4	1	24	4	1	1	2	16	3	4	8	3	1	470	1	1	1	0	0	0	0	1	1	0	0	1	1	0	0	1	1	1	1	1	1	0	0	0	75	1	1	0	0	0	0	0	1	1	1	0
4	1	15	2	1	0	1	8	3	2	6	3	1	400	1	1	1	0	0	0	1	1	1	0	0	1	1	0	0	1	1	1	1	1	1	0	0	0	20	0	1	0	0	0	0	0	1	1	0	0
4	2	24	2	1	1	2	16	3	4	6	3	1	160	1	1	1	0	0	0	0	1	1	0	0	1	1	0	0	1	1	1	1	1	1	0	1	0	35	1	1	0	0	0	0	0	1	1	1	0
4	1	24	20	1	1	2	16	3	7	12	3	1	1000	1	1	1	0	0	0	0	1	1	0	0	1	1	0	0	1	1	1	1	1	1	0	1	0	8	0	1	0	0	0	0	0	0	0	0	0
4	1	17	6	1	0	0	0	4	0	7	3	1	350	1	1	1	0	0	0	1	1	1	0	0	1	1	0	0	1	1	1	1	1	1	0	1	0	7	0	1	0	0	0	0	0	1	1	1	0
4	1	14	4	2	1	1	14	1	10	1	3	2	270	1	1	1	0	0	0	0	1	1	0	0	1	1	0	0	1	1	1	1	1	1	0	0	0	15	1	1	1	0	0	0	0	1	1	1	0
4	2	24	3	1	0	4	24	3	6	6	3	1	230	1	1	1	0	0	0	0	1	1	0	0	1	1	0	0	1	1	1	1	1	0	1	1	0	30	1	1	0	0	0	0	0	1	1	1	0
4	2	17	7	1	1	2	14	3	4	9	3	1	400	1	1	1	0	0	0	1	1	1	0	0	1	1	0	0	1	1	1	1	1	1	0	1	1	50	0	1	1	0	0	0	0	1	1	1	0
4	1	16	2	1	1	2	16	1	4	2	2	1	110	1	1	1	0	0	0	0	1	1	0	0	0	1	1	0	1	1	1	1	1	0	1	0	0	20	1	1	0	0	0	0	0	1	1	1	0
4	2	17	3	1	0	2	14	3	6	8	3	1	350	1	1	1	0	0	0	1	1	1	0	0	1	1	0	0	1	1	1	1	1	1	0	1	0	25	0	1	0	0	0	0	0	1	1	1	0
4	1	24	5	1	0	2	16	3	6	6	2	1	360	1	1	1	0	0	0	0	1	1	0	0	1	1	0	0	1	1	1	1	1	1	0	1	0	50	1	1	0	1	0	0	0	1	1	1	0
4	1	18	12	1	1	2	16	3	4	10	3	1	400	1	1	1	0	0	0	0	1	1	0	0	1	1	0	0	1	1	1	1	1	1	0	1	0	50	0	1	0	0	0	0	0	1	1	1	0
4	1	19	3	1	0	0	0	4	0	13	3	1	300	1	1	1	0	0	0	0	1	1	0	0	1	1	0	0	1	1	1	1	1	1	0	1	0	20	0	1	0	0	0	0	0	1	1	1	0
4	1	17	4	1	0	1	8	3	1	4	3	1	200	1	1	1	0	0	0	1	1	1	0	0	1	1	0	0	1	1	1	1	1	1	0	1	0	45	0	1	0	0	0	0	0	1	1	0	0
4	1	16	3	1	1	1	8	3	5	9	3	1	380	1	1	1	0	0	0	1	1	1	0	1	1	1	1	0	0	1	1	1	1	1	0	1	1	25	0	1	0	0	0	0	0	1	1	1	0
4	1	13	6	1	0	0	0	4	0	5	3	1	150	1	1	1	0	0	0	1	1	1	0	0	1	1	0	0	1	1	1	1	1	1	0	1	0	25	0	1	0	0	0	0	0	1	1	1	0
4	2	17	9	1	0	1	8	3	3	8	3	1	200	1	1	1	0	0	0	1	1	1	0	0	1	1	0	0	1	1	1	1	1	1	1	0	0	30	0	1	0	0	0	0	0	1	1	0	0
4	1	22	20	1	1	1	20	1	20	7	2	2	400	1	1	1	0	0	0	1	1	1	0	0	1	1	0	0	1	1	1	1	1	1	1	0	0	200	1	0	0	0	0	0	0	1	1	0	0
4	1	18	9	1	0	1	8	3	5	8	3	1	350	1	1	1	0	0	0	1	1	1	0	0	1	1	0	0	1	1	1	1	1	1	0	1	1	70	0	1	0	0	0	0	0	1	1	1	0
4	1	24	2	1	1	2	8	1	8	10	3	1	300	1	1	1	1	0	1	1	1	1	1	1	1	1	1	0	1	1	1	1	1	1	1	1	1	25	1	1	0	0	0	0	0	1	1	1	0
4	1	15	6	1	1	1	8	3	3	6	3	1	230	1	1	1	0	0	0	1	1	1	0	0	1	1	0	0	1	1	1	1	1	1	0	1	1	15	0	1	0	0	0	0	0	1	1	1	0
4	1	24	14	1	0	1	8	3	3	18	3	1	1000	1	1	1	0	0	0	0	1	1	0	0	1	1	0	0	1	1	1	1	1	1	0	1	0	20	0	1	0	0	0	0	0	0	0	0	0
4	1	19	5	1	1	2	16	3	4	11	3	1	450	1	1	1	0	0	0	1	1	1	0	0	1	1	0	0	1	1	1	1	1	1	0	1	0	60	0	1	1	0	0	0	0	1	1	1	0
4	1	24	2	1	0	3	20	3	7	14	3	1	650	1	1	1	0	0	0	0	1	1	0	0	1	1	0	0	1	1	1	1	1	1	0	1	0	15	0	0	0	0	0	0	0	0	0	0	0
4	1	14	1	1	0	1	8	3	2	6	3	1	200	1	1	1	0	0	0	0	1	1	0	0	1	1	0	0	1	1	1	1	1	1	0	1	0	25	0	1	0	0	0	0	0	1	1	0	0
4	2	24	7	1	1	2	16	3	5	6	3	1	530	1	1	1	0	0	0	0	1	1	0	0	1	1	1	0	1	1	1	1	1	1	0	1	0	100	1	1	0	0	0	0	0	1	1	1	0
4	1	24	6	1	1	2	4	3	4	13	3	1	550	1	1	1	0	0	0	1	1	1	0	0	1	1	0	0	1	1	1	1	1	1	0	1	0	70	0	1	0	0	0	0	0	1	1	1	0
4	1	10	6	4	0	0	0	4	0	0	1	2	60	0	0	0	0	0	0	0	0	0	0	0	0	0	0	0	0	0	0	0	0	0	0	0	0	2	1	0	0	0	0	0	0	1	1	1	0
4	2	19	11	1	1	1	8	3	3	11	3	1	500	1	1	1	0	0	0	0	1	1	0	0	1	1	0	0	1	1	1	1	1	1	0	1	0	50	0	1	1	0	0	0	0	1	1	1	0
4	1	15	4	1	0	1	8	3	3	6	3	1	350	1	1	1	0	0	0	1	1	1	0	0	1	1	0	0	1	1	1	1	1	1	0	1	0	40	0	1	0	0	0	0	0	1	1	1	0
4	1	15	6	1	1	1	8	3	3	8	3	1	340	1	1	1	0	0	0	1	1	1	0	0	1	1	0	0	1	1	1	1	1	1	0	1	1	60	0	1	1	0	0	0	0	1	1	1	0
4	1	18	6	1	1	2	16	3	4	12	3	1	400	1	1	1	0	0	0	1	1	1	0	0	1	1	1	0	1	1	1	1	1	1	0	1	1	50	0	1	0	0	0	0	0	1	1	1	0
4	1	22	1	1	0	1	1	3	6	3	3	1	150	1	1	1	0	1	0	1	1	1	0	0	1	1	0	0	1	0	0	1	1	1	0	0	0	8	1	0	0	0	0	0	0	1	1	0	0
4	1	13	6	1	0	1	8	3	3	7	3	1	250	1	1	1	0	0	0	1	1	1	0	0	1	1	0	0	1	1	1	1	1	1	0	1	0	50	0	1	0	0	0	0	0	1	1	1	0
4	1	18	8	1	1	2	16	3	3	10	3	1	450	1	1	1	0	0	0	1	1	1	0	0	1	1	0	0	1	1	1	1	1	1	0	1	0	65	0	1	0	0	0	0	0	1	1	1	0
4	1	19	14	1	1	2	16	3	6	11	3	1	450	1	1	1	0	0	0	1	1	1	0	0	1	1	0	0	1	1	1	1	1	1	0	1	0	70	0	1	0	0	0	0	0	1	1	0	0
4	1	18	4	1	0	2	16	3	6	13	3	1	550	1	1	1	0	0	0	1	1	1	0	0	1	1	0	0	1	1	1	1	1	1	0	1	0	35	0	1	0	0	0	0	0	1	1	0	0
4	2	17	7	1	1	1	8	3	3	7	3	1	250	1	1	1	0	0	0	1	1	1	0	0	1	1	0	0	1	1	1	1	1	1	0	1	0	50	0	1	0	0	0	0	0	1	1	1	0
4	1	16	25	1	0	1	2	4	4	3	2	2	450	1	1	1	0	0	0	1	1	0	0	0	1	1	0	0	1	1	1	1	1	1	0	0	0	0	1	0	0	0	0	0	0	0	0	0	0
4	1	16	30	1	0	1	8	3	4	6	2	1	650	1	1	1	0	0	0	1	1	0	0	0	1	1	1	0	1	1	0	1	1	1	0	1	1	7	1	1	1	0	0	0	0	1	1	1	0
4	2	24	5	1	0	2	16	3	2	6	2	1	500	1	1	1	0	0	1	1	1	1	0	0	1	1	0	0	1	1	1	1	1	0	0	0	1	150	1	1	0	0	0	0	0	1	1	1	0
4	1	6	30	3	0	1	6	1	35	2	1	2	13	0	0	0	0	0	0	0	0	0	0	0	0	1	0	0	1	1	1	1	1	1	0	1	0	0	1	0	0	0	0	0	0	1	0	1	0
4	1	8	40	3	1	1	8	1	40	1	1	2	30	0	0	0	0	0	0	0	0	0	0	0	0	1	0	0	1	1	1	1	1	1	0	1	0	0	1	1	1	0	0	0	0	0	0	0	0
4	2	19	4	1	1	1	8	4	3	4	3	1	600	1	1	1	0	0	0	1	1	1	0	0	1	1	1	0	1	1	1	1	1	1	0	0	0	45	0	1	0	0	0	0	0	1	1	1	0
4	1	10	25	3	0	1	2	4	40	2	1	2	15	0	0	0	0	0	0	0	0	0	0	0	0	1	0	0	1	1	1	1	1	1	0	1	0	0	1	1	0	0	0	0	0	1	1	1	0
4	1	15	12	1	0	1	2	4	3	4	3	2	450	1	1	1	0	0	1	1	1	1	0	1	1	1	0	0	1	1	1	1	1	1	0	1	0	0	1	1	0	0	0	0	0	1	1	1	0
4	1	24	9	1	0	3	24	3	7	8	3	1	570	1	1	1	0	0	0	0	1	1	0	0	1	1	1	0	1	1	1	1	1	0	1	1	0	90	1	1	0	0	0	0	0	1	1	1	0
4	1	18	2	1	0	2	16	4	2	12	3	1	400	1	1	1	0	0	0	1	1	1	0	0	1	1	0	0	0	0	1	0	0	1	1	1	0	10	0	1	0	0	0	0	0	1	1	1	0
4	1	14	4	1	1	2	16	3	2	5	3	1	300	1	1	1	0	0	0	1	1	1	0	0	1	1	0	0	1	1	1	1	1	1	0	0	0	20	0	1	0	0	0	0	0	1	1	0	0
4	1	18	7	1	0	2	16	3	10	4	3	1	200	1	1	1	0	0	0	1	1	1	0	0	1	1	0	0	1	1	1	1	1	1	0	0	0	80	0	1	0	0	0	0	0	1	0	1	0
4	1	18	16	1	1	2	16	3	3	6	3	1	250	1	1	1	0	0	0	1	1	1	0	0	1	1	0	0	1	1	1	1	0	1	0	0	0	50	0	1	0	0	0	0	0	1	1	1	0
4	1	24	23	1	0	2	16	3	6	11	3	1	800	1	1	1	0	0	0	1	1	1	0	0	1	1	1	0	1	1	1	1	1	1	0	1	0	50	0	1	1	0	0	0	0	1	1	1	0
4	1	12	30	1	1	1	12	1	30	1	3	2	150	0	0	0	0	0	0	0	0	0	0	0	0	1	0	0	1	1	1	1	1	1	0	1	0	100	1	1	0	1	1	0	1	1	1	1	0
4	1	17	24	1	0	1	8	3	3	7	3	1	265	1	1	1	0	0	0	1	1	1	0	0	1	1	0	0	1	1	1	1	1	1	0	1	0	70	0	1	0	0	0	0	0	1	1	0	0
4	1	11	2	1	1	1	11	3	2	1	2	1	20	1	0	1	0	0	0	0	0	0	0	0	1	1	0	0	1	1	1	1	1	1	1	1	1	6	1	1	1	0	0	0	0	1	1	1	0
4	1	17	3	1	1	1	8	3	2	4	3	1	250	1	1	1	0	0	0	1	1	1	0	0	1	1	0	0	1	1	1	1	1	1	0	1	0	20	0	1	0	0	0	0	0	1	1	1	0
4	1	20	5	1	1	1	20	1	5	2	1	2	200	1	1	1	0	0	0	0	1	1	0	0	1	1	0	0	1	1	1	1	1	1	0	1	1	25	1	1	0	0	0	0	0	1	1	1	0
4	1	8	1	3	0	0	0	4	0	1	3	1	15	1	1	1	0	0	0	0	1	1	0	0	1	0	0	0	0	0	0	1	1	1	0	1	1	0	0	0	0	0	0	0	0	1	1	1	0
4	1	12	5	2	1	1	12	1	10	2	1	2	40	0	0	0	0	0	0	0	0	0	0	0	0	0	0	0	1	1	1	1	0	0	0	0	0	80	1	1	1	0	0	0	0	1	1	1	0
4	1	14	3	1	0	0	0	1	4	2	3	1	80	0	0	0	0	0	0	0	0	0	0	0	0	1	0	0	1	1	1	1	0	1	0	0	0	3	0	0	0	0	0	0	0	1	1	1	0
4	2	18	3	1	1	2	16	3	6	8	3	1	200	1	1	1	0	0	0	1	1	1	0	0	1	1	0	0	1	0	0	1	1	1	0	0	0	10	0	1	0	0	0	0	0	1	1	1	0
4	1	18	4	1	0	1	9	3	4	6	3	1	100	1	1	1	0	0	0	1	1	1	0	0	1	1	0	0	1	1	1	1	1	1	0	0	0	10	0	1	0	0	0	0	0	1	1	0	0
4	1	14	6	1	0	1	2	4	3	6	3	1	350	1	1	1	0	0	0	1	1	1	0	0	1	1	0	0	1	1	1	1	1	1	0	1	0	23	0	1	0	0	0	0	0	1	1	0	0
4	1	20	5	1	1	1	18	1	5	9	3	1	500	1	1	1	0	0	0	1	1	1	0	0	1	1	1	0	1	1	1	1	1	1	0	1	1	33	0	1	0	0	0	0	0	1	1	1	0
4	1	24	7	1	1	3	24	3	5	7	2	1	450	1	1	1	0	0	0	0	1	1	0	0	1	1	1	0	1	1	1	1	1	1	1	1	0	60	1	1	0	0	0	0	0	1	1	1	0
4	1	24	27	2	1	1	15	1	30	11	3	1	380	0	0	0	0	0	0	0	0	0	0	0	0	0	0	0	0	0	0	0	0	1	0	0	1	350	0	0	0	0	0	0	0	1	1	1	0
4	2	18	12	1	0	2	4	3	6	11	3	1	500	1	1	1	0	0	0	1	1	1	0	0	1	1	0	0	1	1	1	1	1	1	0	1	1	50	0	1	0	0	0	0	0	1	1	1	0
4	1	15	7	1	1	1	15	3	7	0	2	2	200	1	1	1	0	0	0	0	1	1	0	0	1	1	0	0	1	1	1	1	1	1	0	0	1	0	1	1	1	0	0	0	0	1	1	1	0
4	1	20	30	1	1	1	20	1	30	2	2	1	30	1	1	1	0	0	0	0	1	0	0	0	1	1	1	0	1	1	1	1	1	1	0	0	1	0	1	1	0	0	0	0	0	1	1	1	0
4	1	15	24	1	0	1	15	1	24	2	2	1	270	1	1	1	0	0	0	0	1	0	0	0	1	1	0	0	1	1	1	1	1	1	0	0	1	0	1	1	1	0	0	0	0	1	1	1	0
4	1	18	7	1	0	2	16	3	5	9	3	1	400	1	1	1	0	0	0	1	1	1	0	0	1	1	0	0	1	1	1	1	1	1	0	1	0	50	0	1	0	0	0	0	0	1	1	1	0
4	1	18	17	1	1	2	16	3	5	11	3	1	450	1	1	1	0	0	0	1	1	1	0	0	1	1	0	0	1	1	1	1	1	1	0	1	1	45	0	1	0	0	0	0	0	1	1	0	0
4	1	18	7	1	1	2	14	3	3	9	3	1	350	1	1	1	0	0	0	1	1	1	0	0	1	1	0	0	1	1	1	1	1	1	0	1	0	35	0	1	0	0	0	0	0	1	1	0	0
4	2	19	5	1	1	0	0	3	4	10	3	1	400	1	1	1	0	0	0	1	1	1	0	0	1	1	0	0	1	1	1	1	1	1	0	1	1	38	0	1	0	0	0	0	0	1	1	1	0
4	1	17	3	1	0	0	0	4	4	10	3	1	300	1	1	1	0	0	0	0	1	1	0	0	1	1	0	0	1	1	1	1	1	1	0	0	0	25	0	1	0	0	0	0	0	1	1	1	0
4	1	10	6	1	1	1	10	1	4	1	3	1	50	1	1	1	0	0	0	0	1	0	0	0	1	1	0	0	1	0	0	1	0	1	0	0	0	10	0	0	0	0	0	0	0	1	1	0	0
4	2	24	3	1	0	1	6	2	6	8	3	1	350	1	1	1	0	0	0	0	1	1	0	0	1	1	0	0	1	1	1	1	1	1	0	0	0	10	0	1	0	0	0	0	0	1	1	1	0
4	1	14	3	1	1	1	14	1	4	4	3	1	150	1	1	1	1	0	1	1	1	1	0	1	1	1	0	0	1	1	1	1	1	1	1	1	1	10	1	1	0	0	0	0	0	1	1	1	0
4	1	18	3	1	0	2	16	4	5	5	3	1	350	1	1	1	0	0	0	1	1	0	0	0	1	1	0	0	1	0	0	1	1	1	0	1	0	200	0	1	0	0	0	0	0	1	1	1	0
4	1	12	5	1	0	0	0	4	5	3	3	1	150	1	1	1	0	0	0	0	1	0	0	0	1	1	0	0	1	0	0	1	1	1	0	1	0	3	0	0	0	0	0	0	0	1	0	1	0
4	1	24	30	1	1	1	8	3	24	17	3	1	750	1	1	1	0	0	0	1	1	1	0	0	1	1	1	0	1	1	1	1	1	1	0	0	0	300	0	1	0	0	0	0	0	1	1	1	0
4	1	14	0	1	1	1	10	1	4	3	3	1	150	1	1	1	0	0	0	1	1	1	0	0	1	1	0	1	1	1	1	1	1	1	0	0	1	30	0	1	0	0	0	0	0	1	1	1	0
4	1	10	8	3	0	0	0	4	12	0	1	2	70	0	0	0	0	0	0	0	0	0	0	0	0	0	0	0	0	0	0	0	0	0	0	1	1	0	1	0	0	0	0	0	0	1	1	1	0
4	1	16	3	1	0	1	3	4	2	8	3	1	120	1	1	1	0	0	0	1	1	1	0	0	1	1	0	0	1	1	1	1	1	1	0	0	0	10	0	0	0	0	0	0	0	1	1	0	0
4	1	16	3	1	0	1	8	3	1	5	3	1	300	1	1	1	0	0	0	1	1	1	0	0	1	1	0	0	1	1	1	1	1	1	0	1	0	25	0	1	0	0	0	0	0	1	1	1	0
4	1	15	3	1	0	1	2	4	1	6	3	1	280	1	1	1	0	0	0	1	1	1	0	0	1	1	0	0	1	1	1	1	1	1	0	1	0	30	0	1	0	0	0	0	0	1	1	0	0
4	1	16	4	1	1	2	16	3	7	4	2	1	190	1	1	1	0	0	0	0	1	1	0	0	1	1	1	0	1	1	1	1	1	1	0	1	0	20	0	1	0	0	0	0	0	1	1	1	0
4	2	24	9	1	1	3	24	3	10	7	2	1	370	1	1	1	0	0	0	0	1	1	0	0	0	1	1	0	1	1	1	1	1	1	1	1	0	65	1	1	0	0	0	0	0	1	1	1	0
4	1	17	19	1	0	0	0	4	1	3	3	1	150	0	0	0	0	0	0	0	0	0	0	0	0	1	0	0	1	1	1	1	0	0	0	1	1	0	1	0	0	0	0	0	0	1	1	1	0
4	1	19	8	1	1	2	16	3	6	11	3	1	450	1	1	1	0	0	0	1	1	1	0	0	1	1	0	0	1	1	1	1	1	1	0	1	0	55	0	1	1	0	0	0	0	1	1	1	0
4	1	8	1	1	0	1	8	1	14	5	2	2	100	1	1	1	0	0	1	1	1	1	0	0	1	1	1	0	1	1	1	1	1	1	0	0	0	20	0	1	0	0	0	0	0	1	1	1	0
4	1	19	12	1	1	2	16	3	6	11	3	1	400	1	1	1	0	0	0	1	1	1	0	0	1	1	0	0	1	1	1	1	1	1	0	1	0	50	0	1	0	0	0	0	0	1	1	1	0
4	1	17	4	1	0	1	8	3	2	7	3	1	300	1	1	1	0	0	0	1	1	1	0	0	1	1	0	0	1	1	1	1	1	1	0	1	1	45	0	1	0	0	0	0	0	1	1	1	0
4	2	24	6	1	1	4	12	3	9	8	2	1	430	1	1	1	0	0	0	0	1	1	0	0	1	1	1	0	1	1	1	1	1	1	1	1	0	50	0	1	0	0	0	0	0	1	1	1	0
4	1	13	3	1	0	1	10	1	3	2	3	1	150	1	1	1	0	0	0	1	1	1	0	0	1	1	0	0	1	1	1	1	1	1	0	1	0	35	0	1	0	0	0	0	0	1	1	1	0
4	1	18	16	1	0	2	16	3	6	12	3	1	550	1	1	1	0	0	0	1	1	1	0	0	1	1	0	0	1	1	1	1	1	1	0	1	0	60	0	1	0	0	0	0	0	1	1	1	0
4	1	13	0	1	1	1	9	1	5	2	3	1	170	1	1	1	0	0	0	1	1	1	0	0	1	1	0	0	1	1	1	1	1	1	0	0	0	60	0	0	0	0	0	0	0	1	1	0	0
4	1	13	3	1	0	1	10	1	4	3	3	1	200	1	1	1	0	0	0	1	1	1	0	0	1	1	0	0	1	1	1	1	1	1	0	1	1	45	0	1	0	0	0	0	0	1	1	1	0
4	1	15	4	1	0	1	8	3	4	6	3	1	250	1	1	1	0	0	0	1	1	1	0	0	1	1	0	0	1	1	1	1	1	1	0	1	0	45	0	1	0	0	0	0	0	1	1	0	0
4	1	15	24	1	1	1	10	1	2	5	3	1	300	1	1	1	0	0	0	1	1	1	0	0	1	1	0	0	1	1	1	1	1	1	0	1	0	20	0	1	0	0	0	0	0	1	1	0	0
4	1	15	9	1	0	0	0	4	0	4	3	1	220	1	1	1	0	0	0	1	1	1	0	0	1	1	0	0	1	1	1	1	1	1	0	0	0	4	0	1	1	0	0	0	0	1	1	1	0
4	1	12	2	4	0	0	0	4	0	1	2	2	70	0	0	0	0	0	0	0	0	0	0	0	0	0	0	0	0	0	0	0	0	0	0	0	0	2	1	0	0	0	0	0	0	1	1	1	0
4	2	17	6	1	0	2	16	3	4	7	3	1	300	1	1	1	0	0	0	1	1	1	0	0	1	1	0	0	1	1	1	1	1	1	0	1	1	70	0	1	0	0	0	0	0	1	1	1	0
4	2	19	13	1	1	2	16	3	2	10	3	1	350	1	1	1	0	0	0	1	1	1	0	0	1	1	0	0	1	1	1	1	1	1	0	1	0	95	0	1	0	0	0	0	0	1	1	0	0
4	1	14	6	1	0	1	8	3	3	5	3	1	250	1	1	1	0	0	0	1	1	1	0	0	1	1	0	0	1	1	1	1	1	1	0	1	1	50	0	1	0	0	0	0	0	1	1	1	0
4	1	16	6	1	0	1	4	4	3	6	3	1	200	1	1	1	0	0	0	1	1	1	0	0	1	1	0	0	1	1	1	1	1	1	0	1	1	25	0	1	0	0	0	0	0	1	1	1	0
4	1	16	24	1	0	1	8	3	3	6	3	1	220	1	1	1	0	0	0	1	1	1	0	0	1	1	0	0	1	1	1	1	1	1	0	1	1	25	0	1	0	0	0	0	0	1	1	0	0
4	1	24	14	1	1	4	24	3	7	10	2	1	640	1	1	1	0	0	1	1	1	1	0	0	1	1	1	0	1	1	1	1	1	1	0	1	1	90	1	1	0	1	0	1	0	1	1	1	0
4	1	15	3	1	0	1	8	3	6	7	3	1	240	1	1	1	0	0	0	1	1	1	0	0	1	1	0	0	1	1	1	1	1	1	0	1	0	15	0	1	0	0	0	0	0	1	1	1	0
4	1	16	3	1	0	0	0	4	2	4	3	1	150	1	1	1	0	0	1	1	1	1	0	0	1	1	0	0	1	1	1	1	1	1	0	0	0	5	0	1	0	0	0	0	0	1	1	1	0
4	1	14	14	1	0	1	8	3	3	5	3	1	280	1	1	1	0	0	0	1	1	1	0	0	1	1	0	0	1	1	1	1	1	1	0	1	0	25	0	1	0	0	0	0	0	1	1	1	0
4	1	18	3	1	0	0	0	4	2	6	3	1	200	1	1	1	0	0	1	1	1	1	0	0	1	1	0	0	1	1	1	1	1	1	0	0	0	25	0	1	0	0	0	0	0	1	1	1	0
4	1	14	2	1	0	0	0	4	2	7	3	1	150	1	1	1	0	0	1	1	1	1	0	0	1	1	0	0	1	1	1	1	1	1	0	0	0	15	0	0	0	0	0	0	0	1	1	1	0
4	2	19	10	1	1	2	16	3	6	9	3	1	400	1	1	1	0	0	0	1	1	1	0	0	1	1	0	0	1	1	1	1	1	1	0	1	1	30	0	1	0	0	0	0	0	1	1	0	0
4	1	14	5	1	0	1	8	3	4	4	3	1	300	1	1	1	0	0	0	1	1	1	0	0	1	1	0	0	1	1	1	1	1	1	0	1	1	25	0	1	0	0	0	0	0	1	1	1	0
4	1	19	12	1	0	2	16	3	4	11	3	1	500	1	1	1	0	0	1	1	1	1	0	0	1	1	0	0	1	1	1	1	1	1	0	1	0	50	0	1	0	0	0	0	0	1	1	1	0
4	1	16	7	1	0	1	2	4	1	4	3	1	270	1	1	1	0	0	0	1	1	1	0	0	1	1	0	0	1	1	1	1	1	1	0	1	1	20	0	1	0	0	0	0	0	1	1	0	0
4	2	18	3	1	1	2	16	3	2	9	3	1	380	1	1	1	0	0	1	1	1	1	0	0	1	1	0	0	1	1	1	1	1	1	0	1	1	30	0	1	0	0	0	0	0	1	1	1	0
4	1	16	9	2	0	2	8	1	14	3	3	1	270	1	1	1	0	0	0	1	1	1	0	0	1	1	0	0	1	1	1	1	1	1	0	0	0	30	0	0	0	0	0	0	0	1	1	1	0
4	1	17	14	1	1	2	16	3	3	9	3	1	300	1	1	1	0	0	0	1	1	1	0	0	1	1	0	0	1	1	1	1	1	1	0	1	0	25	0	1	1	0	0	0	0	1	1	1	0
4	1	16	3	1	0	1	8	3	3	7	3	1	250	1	1	1	0	0	0	1	1	1	0	0	1	1	0	1	1	1	1	1	1	1	0	1	1	20	0	1	0	0	0	0	0	1	1	0	0
4	2	18	14	1	1	2	16	3	3	9	3	1	350	1	1	1	0	0	0	1	1	1	0	0	1	1	0	0	1	1	1	1	1	1	0	1	1	15	0	1	0	0	0	0	0	1	1	1	0
4	1	17	4	1	0	2	16	3	5	8	3	1	380	1	1	1	0	0	0	1	1	1	0	0	1	1	0	0	1	1	1	1	1	1	0	1	0	35	0	1	0	0	0	0	0	1	1	1	0
4	1	14	1	1	0	0	0	3	0	8	3	1	240	1	1	1	0	0	0	1	1	1	0	0	1	1	0	0	1	1	1	1	1	1	0	1	1	10	0	1	0	0	0	0	0	1	1	1	0
4	1	12	7	4	0	0	0	4	0	1	1	2	110	0	0	0	0	0	0	0	0	0	0	0	0	0	0	0	0	0	0	0	0	0	0	0	0	0	1	0	0	0	0	0	0	1	1	0	0
4	1	16	14	1	0	1	8	3	1	6	3	1	280	1	1	1	0	0	0	1	1	1	0	0	1	1	0	0	1	1	1	1	1	1	0	1	1	20	0	1	0	0	0	0	0	1	1	1	0
4	2	19	13	1	1	2	16	3	6	12	3	1	550	1	1	1	0	0	0	1	1	1	0	0	1	1	0	0	1	1	1	1	1	1	0	1	0	40	0	1	1	0	0	0	0	1	1	1	0
4	1	16	3	1	1	1	8	3	2	9	3	1	400	1	1	1	0	0	0	1	1	1	0	0	1	1	0	0	1	1	1	1	1	1	0	0	0	30	0	1	0	0	0	0	0	1	1	0	0
4	1	18	13	1	1	2	16	3	4	12	3	1	550	1	1	1	0	0	0	1	1	1	0	0	1	1	0	0	1	1	1	1	1	1	0	1	1	35	0	1	0	0	0	0	0	1	1	1	0
4	1	16	9	1	0	1	8	3	5	7	3	1	350	1	1	1	0	0	0	1	1	1	0	1	1	1	0	0	1	1	1	1	1	1	1	0	1	50	0	1	0	0	0	0	0	1	1	1	0
4	1	18	14	1	0	2	16	3	4	10	3	1	400	1	1	1	0	0	1	1	1	1	0	0	1	1	0	0	1	1	1	1	1	1	0	1	1	65	0	0	0	0	0	0	0	1	1	1	0
4	1	16	4	1	0	1	8	3	1	6	3	1	200	1	1	1	0	0	0	1	1	1	0	0	1	1	0	0	1	1	1	1	1	1	0	1	0	50	0	1	0	0	0	0	0	1	1	0	0
6	1	18	3	1	0	1	8	4	4	6	2	2	85	1	1	1	0	0	0	0	1	1	1	1	1	1	0	0	1	1	0	1	1	1	0	0	1	11	0	1	1	0	0	0	0	1	1	1	0
6	1	13	22	2	0	0	0	4	6	2	2	2	150	1	1	0	0	0	0	0	1	1	1	0	1	1	0	0	1	0	0	1	1	1	0	1	0	0	0	1	0	0	0	0	0	1	1	1	0
6	1	12	9	2	0	1	6	4	4	2	1	2	200	1	1	1	0	0	0	0	1	0	0	0	1	1	1	0	1	1	1	1	1	1	1	1	0	2	1	0	0	0	0	0	0	1	0	1	0
6	1	14	2	1	0	0	0	4	3	2	1	2	100	0	0	0	0	0	0	0	0	0	0	0	0	1	0	0	1	1	1	1	0	1	0	1	1	3	1	1	0	0	0	0	0	1	1	1	0
6	1	13	4	1	1	1	11	1	4	2	2	1	120	1	1	1	0	0	0	0	1	0	0	0	1	1	1	0	1	1	1	1	1	1	1	1	1	7	1	1	1	0	0	0	0	1	1	1	0
6	1	15	6	2	0	1	12	1	10	2	1	2	120	0	0	0	0	0	0	0	0	0	0	0	0	1	1	0	1	1	1	1	1	1	0	0	0	1	1	0	0	0	0	0	0	1	1	1	0
6	1	16	4	1	1	1	8	4	3	5	2	1	300	1	1	1	0	0	0	0	1	0	0	0	1	1	1	0	1	1	1	1	1	1	0	1	1	4	1	1	0	0	0	0	0	1	0	1	0
6	1	14	12	2	0	1	8	4	3	3	1	2	100	0	0	0	0	0	0	0	0	0	0	0	0	1	0	0	1	1	1	1	0	1	0	0	0	1	1	0	0	0	0	0	0	1	1	1	0
6	1	13	6	1	0	0	0	4	3	4	1	2	150	0	0	0	0	0	0	0	0	0	0	0	0	1	0	0	0	1	0	1	1	1	0	0	0	3	0	0	0	0	0	0	0	0	0	0	0
6	1	14	10	1	0	0	0	3	8	3	2	1	100	1	1	1	0	0	0	0	1	1	0	0	1	1	0	0	1	1	1	1	1	0	1	1	1	0	1	0	0	0	0	0	0	1	1	1	1
6	1	15	22	2	1	0	0	1	24	3	2	2	200	0	0	0	0	0	0	0	0	0	0	0	0	0	0	0	0	0	0	0	0	1	0	0	0	0	1	1	0	0	0	0	0	1	1	1	0
6	1	15	7	1	0	0	0	4	3	6	2	2	300	1	1	1	0	1	0	0	1	1	0	0	1	1	0	0	1	1	0	1	1	1	0	0	0	0	0	0	0	0	0	0	0	0	0	0	0
6	1	18	7	1	0	0	0	4	7	3	2	2	200	1	1	1	0	0	0	0	1	1	1	0	1	1	0	0	1	1	0	1	0	1	0	0	0	0	1	0	0	0	0	0	0	0	0	0	0
6	1	16	10	1	0	0	0	4	7	4	2	2	200	0	0	0	0	0	0	0	0	0	0	0	0	1	0	0	1	1	1	0	1	1	1	0	0	0	0	0	0	0	0	0	0	0	0	0	0
6	2	24	8	1	1	2	8	3	2	6	2	1	300	1	1	1	0	1	0	0	1	1	1	0	1	1	1	0	1	1	1	1	1	1	1	0	0	18	1	1	0	1	1	1	0	0	0	0	0
6	1	24	2	1	0	1	4	4	6	2	3	2	30	1	1	0	0	0	0	0	1	1	1	0	1	1	0	0	0	0	0	1	1	1	1	0	0	0	1	0	0	0	0	0	0	1	1	1	0
6	1	15	9	2	0	0	0	4	22	4	1	2	250	1	1	0	0	0	0	0	1	1	0	0	1	1	0	0	1	1	0	1	1	0	0	0	0	0	0	0	0	0	0	0	0	1	1	1	0
6	1	15	8	2	0	0	0	3	3	2	2	2	70	0	0	0	0	0	0	0	0	0	0	0	0	1	0	0	1	1	0	1	1	1	0	1	0	0	1	0	0	0	0	0	0	0	0	0	0
6	1	16	13	2	0	0	0	4	16	2	1	2	120	0	0	0	0	0	0	0	0	0	0	0	0	1	0	0	0	0	0	1	1	1	0	0	0	0	1	0	0	0	0	0	0	1	1	1	0
6	1	24	12	1	1	2	5	3	5	6	3	1	400	1	1	1	0	1	1	0	1	1	1	1	1	1	1	0	1	1	1	1	1	1	0	0	1	5	1	1	0	1	1	1	0	0	0	0	0
6	1	15	18	2	0	0	0	3	8	4	2	2	220	1	1	0	0	0	0	0	1	1	0	0	1	1	0	0	1	1	0	1	1	1	0	0	0	0	0	1	0	0	0	0	0	1	1	0	0
6	1	18	15	1	0	0	0	4	2	3	3	2	100	0	0	0	0	0	0	0	0	0	0	0	0	0	0	0	1	0	0	1	0	1	0	0	0	0	0	0	0	0	0	0	0	1	1	1	0
6	1	16	30	2	0	0	0	4	25	2	3	2	150	0	0	0	0	0	0	0	0	0	0	0	0	1	0	0	1	1	0	1	1	1	0	1	0	0	0	0	0	0	0	0	0	1	1	0	0
6	1	14	21	2	0	0	0	4	12	4	1	2	600	0	0	0	0	0	0	0	0	0	0	0	0	0	0	0	1	0	0	0	0	1	0	0	0	0	0	0	0	0	0	0	0	0	0	0	0
6	1	17	17	2	0	0	0	4	14	1	2	1	100	0	0	0	0	0	0	0	0	0	0	0	0	1	0	0	1	1	0	1	1	1	1	1	0	0	1	1	0	0	0	0	0	0	0	0	0
6	1	24	30	1	0	0	0	4	15	5	2	2	60	0	0	0	0	0	0	0	0	0	0	0	0	1	0	0	1	0	0	1	1	1	0	0	0	0	1	0	0	0	0	0	0	1	1	0	0
6	1	24	20	1	0	0	0	4	1	5	2	2	100	0	0	0	0	0	0	0	0	0	0	0	0	1	0	0	0	1	0	0	0	0	0	0	0	0	1	0	0	0	0	0	0	1	1	1	0
6	1	24	30	1	0	0	0	4	15	5	2	2	60	0	0	0	0	0	0	0	0	0	0	0	0	1	0	0	1	0	0	1	1	1	0	0	0	0	1	0	0	0	0	0	0	1	1	0	0
6	1	16	8	4	0	1	4	4	10	2	2	2	30	0	0	0	0	0	0	0	0	0	0	0	0	1	0	0	1	1	0	1	1	1	0	0	1	3	0	1	1	0	0	0	0	1	1	1	0
6	2	24	8	1	0	1	4	4	4	12	2	2	150	1	1	1	0	0	0	0	1	1	1	1	1	1	0	0	1	1	0	1	1	1	0	0	1	11	0	1	0	0	0	0	0	1	1	1	0
6	1	14	2	1	1	1	4	1	10	3	2	2	60	1	1	1	0	0	0	0	1	1	1	1	1	1	1	0	1	1	0	1	1	1	0	0	1	15	0	1	1	0	0	0	0	1	1	1	0
6	1	16	6	1	0	1	8	3	4	8	3	1	90	1	1	1	0	0	0	0	1	1	1	1	1	1	1	0	1	1	0	1	1	1	0	0	1	9	0	1	1	0	0	0	0	1	1	1	0
6	1	18	10	1	1	1	10	3	5	12	2	2	110	1	1	1	0	0	0	0	1	1	1	1	1	1	1	0	1	1	0	1	1	1	0	0	1	10	0	1	1	0	0	0	0	1	1	1	1
6	1	20	3	1	0	1	8	4	8	4	2	2	200	1	1	1	0	0	0	0	1	1	1	1	1	1	0	0	1	1	0	1	1	1	0	0	1	23	0	1	0	0	0	0	0	1	1	1	0
6	1	16	8	1	0	0	0	3	10	1	3	1	20	1	1	0	0	0	0	0	1	1	0	0	1	1	0	0	0	1	0	1	0	1	0	0	0	0	1	0	0	0	0	0	0	1	1	1	0
6	1	18	21	1	1	1	10	3	6	13	3	2	280	1	1	1	0	0	0	0	1	1	1	1	1	1	1	0	1	1	0	1	1	1	0	0	1	40	0	1	1	0	0	0	0	1	1	1	0
6	1	18	24	1	0	1	6	4	10	10	3	2	250	1	1	1	0	0	0	0	1	1	1	0	0	1	1	0	1	1	0	1	1	1	0	0	1	25	0	1	1	0	0	0	0	1	1	1	0
6	1	16	18	1	0	1	6	4	4	12	3	2	200	1	1	1	0	0	0	0	1	1	1	1	1	1	0	0	1	1	0	1	1	1	1	1	1	34	1	1	1	0	0	0	0	1	1	1	1
6	1	16	18	1	1	1	9	3	7	8	2	2	280	1	1	1	0	0	0	0	1	1	1	1	1	1	1	0	1	1	0	1	1	1	0	0	1	23	1	1	1	0	0	0	0	1	1	1	1
6	1	14	2	1	0	1	8	4	4	6	3	2	80	1	1	1	0	0	0	0	1	1	1	1	1	1	0	0	1	1	0	1	1	1	0	0	1	7	1	1	1	0	0	0	0	1	1	1	0
6	1	18	12	1	0	1	8	4	12	5	2	2	95	1	1	1	0	0	0	0	1	1	1	1	1	1	1	0	1	1	0	1	1	1	0	0	1	0	1	1	0	0	0	0	0	1	1	1	1
6	1	16	22	1	0	1	8	4	6	6	2	2	70	1	1	1	0	0	0	0	1	1	1	1	1	1	0	0	1	0	0	1	1	1	0	0	0	4	0	1	1	0	0	0	0	1	1	1	0
6	1	14	30	2	0	1	10	4	12	1	2	2	50	0	0	0	0	0	0	0	0	0	0	0	0	1	0	0	1	0	0	1	0	1	0	0	0	3	0	1	1	0	0	0	0	1	1	1	0
6	1	16	2	1	0	1	4	4	4	1	3	2	45	0	0	0	0	0	0	0	0	0	0	0	0	1	0	0	1	0	0	1	1	1	0	0	0	4	0	1	1	0	0	0	0	1	1	1	0
6	1	15	4	1	0	1	10	2	4	2	3	2	50	1	1	0	0	0	1	0	1	1	1	1	1	1	0	0	1	0	0	1	1	1	0	0	0	6	0	1	1	0	0	0	0	1	1	1	0
6	1	15	10	1	0	0	0	4	5	1	3	2	50	0	0	0	0	0	0	0	0	0	0	0	0	0	0	0	0	0	0	0	0	0	0	0	0	0	0	0	0	0	0	0	0	1	1	1	1
6	1	12	20	1	0	1	1	4	7	1	2	2	40	0	0	0	0	0	0	0	0	0	0	0	0	1	0	0	1	0	0	1	1	1	0	0	0	3	0	1	0	0	0	0	0	1	1	1	0
6	1	24	5	1	0	0	0	3	6	5	3	1	50	0	0	0	0	0	0	0	0	0	0	0	0	1	0	0	1	1	0	1	1	1	0	1	1	11	1	1	0	0	0	0	0	1	1	1	1
6	1	24	20	1	0	1	6	4	12	4	2	2	50	0	0	0	0	0	0	0	0	0	0	0	0	1	0	0	1	0	0	1	1	1	0	0	0	3	0	1	0	0	0	0	0	1	1	1	0
6	1	16	30	1	0	1	8	3	4	2	3	2	20	0	0	0	0	0	0	0	0	0	0	0	0	1	0	0	1	1	0	1	1	1	0	0	0	6	0	1	0	0	0	0	0	1	1	1	0
6	1	12	3	1	0	0	0	3	3	3	2	2	50	0	0	0	0	0	0	0	0	0	0	0	0	1	0	0	1	1	0	1	1	1	0	0	0	0	0	1	1	0	0	0	0	1	1	1	0
6	1	16	25	2	0	0	0	1	10	2	3	1	50	0	0	0	0	0	0	0	0	0	0	0	0	1	1	0	1	1	0	1	1	1	1	0	0	4	0	1	1	0	0	0	0	1	1	1	0
6	1	13	10	1	0	0	0	4	1	10	2	2	400	1	1	0	0	0	0	0	1	1	0	0	0	1	0	0	1	1	0	1	1	1	1	1	0	0	0	0	0	0	0	0	0	0	0	0	0
6	1	12	7	1	1	1	8	3	4	7	2	2	20	1	1	0	0	0	0	0	1	1	0	0	1	1	0	0	0	1	0	1	1	1	0	0	0	0	0	0	0	0	0	0	0	0	0	0	0
6	1	10	12	1	0	0	0	4	7	5	1	2	300	1	1	0	0	0	0	0	1	1	0	0	1	1	0	0	1	1	0	1	1	1	0	0	0	0	1	0	0	0	0	0	0	0	0	0	0
6	1	12	6	1	0	0	0	4	1	6	2	2	350	1	1	0	0	0	0	0	1	1	0	0	1	1	0	0	0	0	0	0	0	0	0	1	0	0	1	1	0	0	0	0	0	0	0	0	0
6	1	16	9	1	0	1	16	1	9	2	2	2	250	1	1	1	0	0	0	0	1	1	1	0	1	1	1	0	1	1	1	1	1	1	0	0	1	13	1	1	1	1	1	0	0	1	1	1	1
6	1	10	10	1	0	0	0	4	1	7	2	2	20	1	1	0	0	0	0	1	1	1	0	0	1	1	0	0	0	1	0	0	0	1	0	0	0	0	0	0	0	0	0	0	0	0	0	0	0
6	1	19	10	1	0	1	8	1	11	12	2	1	350	1	1	0	0	0	1	0	1	1	0	0	1	1	0	0	1	0	0	0	0	0	0	0	0	0	0	0	0	0	0	0	0	0	0	0	0
6	1	10	6	1	1	0	0	4	6	10	2	2	400	1	1	0	0	0	0	0	1	1	1	0	1	1	0	0	1	1	1	1	1	1	0	1	1	0	0	1	1	0	0	0	0	0	0	0	0
6	1	14	12	2	0	0	0	4	8	6	2	1	270	1	1	0	0	0	0	0	1	1	0	0	1	1	0	0	1	0	0	1	0	1	0	1	0	0	1	1	0	0	0	0	0	1	1	1	0
6	1	13	25	2	0	0	0	4	28	7	1	2	400	1	1	0	0	0	0	0	1	1	0	0	1	1	0	0	0	0	0	0	0	1	0	1	1	0	0	0	0	0	0	0	0	1	1	1	1
6	1	10	12	1	1	1	8	4	3	9	2	2	400	1	1	0	0	0	0	0	1	1	0	0	1	1	0	0	0	0	0	0	0	0	0	0	0	0	1	0	0	0	0	0	0	1	1	1	1
6	1	9	10	1	0	1	7	4	4	6	1	2	300	1	1	0	0	0	0	0	1	1	0	0	1	1	0	0	0	0	0	1	0	1	0	1	0	0	0	0	0	0	0	0	0	0	0	0	0
6	1	10	7	1	1	1	10	3	3	6	2	1	230	1	1	1	0	1	0	0	1	1	0	0	1	1	0	0	0	1	1	1	1	1	0	0	0	0	0	0	0	0	0	0	0	0	0	0	0
6	1	16	12	1	0	0	0	4	3	16	2	1	600	1	1	0	0	0	0	0	1	1	0	0	1	1	0	0	1	1	1	1	0	0	0	0	0	0	0	0	0	0	0	0	0	1	1	1	0
6	1	10	12	1	0	0	0	3	2	8	2	1	500	1	1	0	0	0	0	0	1	1	0	0	0	1	0	0	0	1	0	1	0	1	0	0	0	0	0	0	0	0	0	0	0	0	0	0	0
6	1	17	10	1	0	0	0	3	7	3	2	2	120	0	0	0	0	0	0	0	0	0	0	0	0	1	0	0	0	1	0	1	1	1	0	1	0	0	1	1	0	0	0	0	0	1	1	1	0
6	1	12	9	1	0	0	0	3	1	6	2	1	30	1	1	0	0	0	0	0	1	1	0	0	0	1	0	0	0	1	0	0	0	1	0	0	0	0	0	0	0	0	0	0	0	0	0	0	0
6	1	16	4	1	0	0	0	4	2	5	3	1	160	0	0	0	0	0	0	0	0	0	0	0	0	1	0	0	1	1	1	1	1	1	1	0	0	0	1	1	0	0	0	0	0	1	1	0	0
6	1	12	1	1	0	0	0	4	6	1	2	1	100	1	1	0	0	0	1	0	1	1	0	0	1	1	0	0	0	1	0	1	1	1	0	0	0	0	1	0	0	0	0	0	0	1	1	0	0
6	1	14	30	3	0	0	0	4	35	2	2	2	200	0	0	0	0	0	0	0	0	0	0	0	0	1	0	0	0	0	0	0	0	0	0	1	1	0	1	1	0	0	0	0	0	1	1	1	0
6	1	16	7	1	0	0	0	3	3	4	2	2	120	0	0	0	0	0	0	0	0	0	0	0	0	1	0	0	1	1	0	1	1	1	0	1	0	0	1	1	0	0	0	0	0	1	1	1	0
6	1	10	7	1	0	1	2	4	1	2	3	1	100	1	1	1	0	0	0	0	1	1	1	0	1	1	0	0	1	1	1	1	1	1	0	0	0	0	1	1	0	0	0	0	0	1	1	1	0
6	1	16	38	1	0	1	2	4	10	4	2	2	30	0	0	0	0	0	0	0	0	0	0	0	0	1	0	0	1	1	1	1	1	1	0	0	0	0	1	0	0	0	0	0	0	1	1	1	0
6	1	18	20	1	0	0	0	2	10	8	3	2	500	1	1	1	0	1	0	0	1	1	1	1	1	1	1	0	1	1	1	1	1	1	0	0	1	10	0	1	1	0	0	0	0	0	0	0	0
6	1	17	2	1	0	0	0	3	2	4	2	1	100	1	1	0	0	0	0	0	1	1	1	0	0	1	0	0	0	1	0	1	0	1	0	0	0	0	0	0	0	0	0	0	0	1	1	1	0
6	1	16	1	1	1	0	0	4	8	2	1	2	70	0	0	0	0	0	0	0	0	0	0	0	0	1	0	0	1	1	1	1	1	1	1	0	0	0	0	0	0	0	0	0	0	0	0	0	0
6	1	10	10	1	0	0	0	4	2	2	2	2	50	0	0	0	0	0	0	0	0	0	0	0	0	1	0	0	0	1	0	1	1	1	0	1	0	0	0	0	0	0	0	0	0	1	1	1	0
6	1	14	15	1	0	0	0	4	7	6	2	2	200	1	0	1	0	0	0	0	1	1	0	0	1	1	0	0	1	0	0	0	0	1	0	0	0	0	1	1	0	0	0	0	0	1	1	1	1
6	1	14	3	1	0	0	0	4	5	3	2	1	80	0	0	0	0	0	0	0	0	0	0	0	0	1	0	0	1	0	0	1	1	1	0	1	0	0	0	1	0	0	0	0	0	1	1	1	0
6	1	16	15	2	1	1	9	1	15	7	2	1	250	1	1	1	0	0	0	0	1	1	1	0	1	1	1	0	1	1	1	1	0	1	0	1	1	3	1	1	0	0	0	0	0	1	1	1	0
6	1	14	12	2	0	1	10	1	12	2	1	2	100	0	0	0	0	0	0	0	0	0	0	0	0	1	0	0	1	1	1	0	0	1	0	0	0	0	1	0	0	0	0	0	0	0	0	0	0
6	1	14	10	2	1	1	10	1	10	6	1	2	200	1	1	1	0	0	0	0	1	0	0	0	1	1	0	0	1	1	1	1	1	1	0	1	0	1	1	0	0	0	0	0	0	1	0	1	0
6	1	18	15	2	0	1	8	4	4	8	2	2	350	1	1	1	0	0	0	0	1	0	0	0	1	1	0	0	1	1	1	1	0	1	0	0	0	2	1	0	0	0	0	0	0	1	0	1	0
6	1	14	20	2	1	1	11	1	20	4	1	2	100	1	1	1	0	0	0	0	1	0	0	0	1	1	0	0	1	1	1	1	0	1	0	0	0	2	1	0	0	0	0	0	0	1	1	1	0
6	1	15	10	1	1	1	8	2	10	4	1	2	200	1	1	1	0	0	0	0	1	0	0	0	1	1	1	0	1	1	1	1	1	1	1	1	0	3	1	0	0	0	0	0	0	1	1	1	0
6	1	16	25	2	1	1	8	2	15	10	2	2	500	1	1	1	0	0	0	0	1	0	0	0	1	1	1	0	1	1	1	1	1	1	1	1	1	5	1	1	0	0	0	0	0	1	1	1	0
6	1	12	15	2	0	1	6	4	2	2	1	2	100	0	0	0	0	0	0	0	0	0	0	0	0	1	0	0	1	0	0	1	1	1	1	1	0	1	1	0	0	0	0	0	0	1	0	1	0
6	1	14	21	1	0	0	0	4	3	5	2	1	300	1	1	0	0	0	0	0	1	1	1	0	1	1	0	0	0	0	0	1	1	1	0	1	0	0	0	0	0	0	0	0	0	0	0	0	0
6	1	16	8	2	1	1	8	4	5	6	1	2	300	0	0	0	0	0	0	0	0	0	0	0	0	1	0	0	1	0	0	1	1	1	0	1	1	2	1	1	0	0	0	0	0	1	1	1	0
6	1	15	3	1	0	1	6	4	5	8	1	2	400	1	1	1	0	0	0	0	1	0	0	0	0	1	0	0	1	1	1	1	1	1	1	1	0	4	1	1	0	0	0	0	0	1	0	1	0
6	1	16	4	1	0	1	8	4	3	12	1	2	350	1	1	1	0	0	0	0	1	0	0	0	1	1	0	0	1	1	1	1	1	1	1	1	0	5	1	1	0	0	0	0	0	0	0	0	0
6	1	18	20	1	0	1	8	4	4	20	2	2	475	1	1	1	0	0	0	0	1	0	0	0	1	1	0	0	1	1	1	1	1	1	1	1	0	5	1	1	0	0	0	0	0	1	0	1	0
6	1	16	5	1	1	1	7	1	5	18	2	1	500	1	1	1	0	0	0	1	1	1	0	1	1	1	0	0	1	1	1	1	1	1	0	1	1	12	1	1	1	0	0	0	0	1	1	1	0
6	1	14	12	2	0	1	4	4	3	2	1	2	60	0	0	0	0	0	0	0	0	0	0	0	0	0	0	0	1	0	0	1	0	1	0	1	0	2	1	0	0	0	0	0	0	1	1	1	0
6	1	15	20	2	1	1	8	1	4	3	1	2	120	0	0	0	0	0	0	0	0	0	0	0	0	1	0	0	1	1	1	1	0	1	0	1	0	5	1	0	0	0	0	0	0	1	1	1	0
6	1	16	3	1	0	1	12	1	6	5	2	1	150	1	1	1	0	0	0	0	1	0	0	1	1	1	1	0	1	1	1	1	1	1	0	1	1	6	1	1	1	0	0	0	0	1	0	1	0
6	1	14	30	1	0	1	9	3	9	4	2	1	100	0	0	0	0	0	0	0	0	0	0	0	0	1	0	0	1	1	1	1	1	1	0	1	0	5	1	0	0	0	0	0	0	1	0	1	0
6	2	15	6	1	1	1	8	4	6	8	2	1	400	1	1	1	0	0	0	1	1	1	0	1	1	1	1	0	1	1	1	1	1	1	1	1	1	5	1	1	1	0	0	0	0	1	0	1	0
6	1	24	21	1	0	0	0	3	13	6	2	2	400	0	0	0	0	0	0	0	0	0	0	0	0	1	0	0	1	1	0	1	1	1	1	1	0	0	1	1	0	0	0	0	0	0	0	0	0
6	1	14	3	2	0	1	8	4	2	4	1	2	200	1	1	1	0	0	0	0	1	0	0	0	1	1	0	0	1	1	1	1	1	1	0	1	0	2	1	1	0	0	0	0	0	0	0	0	0
6	1	14	12	2	0	1	2	4	11	1	1	2	115	0	0	0	0	0	0	0	0	0	0	0	0	1	0	0	1	1	0	1	0	1	0	1	0	0	1	0	0	0	0	0	0	0	0	0	0
6	1	10	4	2	1	1	10	1	5	1	2	1	15	0	0	0	0	0	0	0	0	0	0	0	0	1	1	0	1	1	0	1	1	0	0	0	0	0	1	0	0	0	0	0	0	0	0	0	0
6	1	12	3	1	0	1	3	4	2	4	1	2	175	1	1	1	0	0	0	1	1	0	0	0	1	1	0	0	1	1	0	1	1	1	0	0	0	0	0	0	0	0	0	0	0	0	0	0	0
6	1	14	8	1	0	1	3	4	5	3	1	2	350	1	1	1	0	0	0	1	1	0	0	0	1	1	0	0	1	1	0	1	0	1	0	0	0	0	0	0	0	0	0	0	0	0	0	0	0
6	1	15	4	2	0	1	8	4	3	6	2	1	250	1	1	1	0	0	0	0	1	0	0	0	1	1	1	0	1	1	1	1	1	1	0	1	0	1	0	0	0	0	0	0	0	1	1	1	0
6	1	18	17	1	1	1	8	4	7	12	2	1	600	1	1	1	0	0	0	0	1	0	0	0	1	1	1	0	1	1	1	1	1	1	0	0	1	3	1	1	1	0	0	0	0	0	0	0	0
6	1	24	4	1	0	1	8	4	4	12	2	2	600	1	1	1	0	0	0	0	1	0	0	0	1	1	1	0	1	1	1	1	1	1	1	1	0	4	1	1	0	0	0	0	0	1	0	1	0
6	1	15	5	2	1	1	8	4	4	8	2	2	300	1	1	1	0	0	0	0	1	0	0	0	1	1	0	0	1	1	1	1	1	1	0	1	0	2	1	1	0	0	0	0	0	1	1	1	0
6	1	14	6	2	0	1	6	4	3	6	2	1	350	1	1	1	0	0	0	0	1	0	0	0	1	1	0	0	1	0	0	1	0	1	0	1	0	2	1	0	0	0	0	0	0	1	0	1	0
7	1	14	25	1	0	0	0	4	6	2	3	2	120	0	0	0	0	0	0	0	0	0	0	0	0	1	0	0	1	1	0	1	1	1	0	0	0	0	0	0	0	0	0	0	0	0	0	0	0
7	1	14	20	1	0	0	0	4	1	2	2	2	50	0	0	0	0	0	0	0	0	0	0	0	0	1	0	0	1	1	0	1	1	1	0	0	0	0	0	0	0	0	0	0	0	1	1	0	0
7	1	15	0	1	1	0	0	1	11	5	3	2	300	1	1	1	1	0	0	1	1	1	0	0	1	1	1	0	1	1	1	1	1	1	0	1	1	20	1	1	0	0	0	0	0	1	0	1	0
7	1	14	5	1	0	0	0	4	4	4	3	1	70	1	1	1	0	0	0	0	1	1	0	0	1	1	0	0	1	1	0	1	1	1	0	0	0	0	0	0	0	0	0	0	0	0	1	0	0
7	2	18	9	1	1	2	8	3	2	12	2	1	500	1	1	1	0	0	0	1	1	1	1	0	1	1	1	0	1	1	1	1	1	1	1	1	1	10	1	1	0	1	1	1	0	1	1	1	0
7	1	18	10	1	0	0	0	4	4	6	3	1	100	1	1	1	0	0	0	1	1	1	1	0	1	1	0	0	1	0	0	1	1	1	0	0	0	0	0	0	0	0	0	0	0	0	1	0	0
7	1	13	0	2	0	1	5	4	12	2	1	2	130	0	0	0	0	0	0	0	0	0	0	0	0	0	0	0	0	0	0	0	0	0	0	0	1	0	0	0	0	0	0	0	0	1	1	1	0
7	1	24	25	2	0	0	0	1	30	5	3	2	20	1	1	1	0	0	0	0	1	1	0	0	1	1	0	0	1	1	0	1	1	1	0	0	0	0	0	0	0	0	0	0	0	0	0	1	0
7	1	16	14	1	0	1	3	4	14	2	2	2	35	1	1	1	0	0	0	0	1	1	0	0	1	0	0	0	1	1	0	1	1	1	1	0	0	0	0	1	0	1	0	0	0	1	1	1	0
7	1	16	10	1	0	1	6	4	6	2	2	1	150	1	1	1	0	0	0	0	1	1	1	0	1	1	0	0	1	1	0	1	0	1	0	0	0	0	0	0	0	0	0	0	0	1	1	1	0
7	1	15	4	1	0	0	0	4	2	4	2	1	110	1	1	1	0	0	0	1	1	1	0	1	0	1	0	0	1	1	0	1	1	1	1	1	0	3	1	1	1	0	0	0	0	0	0	0	0
7	1	12	25	3	1	0	0	1	27	1	1	2	100	0	0	0	0	0	0	0	0	0	0	0	0	0	0	0	0	0	0	0	0	0	0	0	0	1	1	0	0	0	0	0	0	1	1	1	0
7	1	14	15	1	0	0	0	4	11	2	2	2	200	1	1	1	0	0	0	0	1	1	1	0	0	1	0	0	1	1	0	1	1	1	0	0	0	0	1	1	0	0	0	0	0	0	0	0	0
7	1	14	1	1	0	0	0	2	3	3	1	1	150	1	1	0	1	0	0	0	1	1	0	0	1	1	0	0	1	1	0	1	1	1	1	1	0	0	0	1	0	0	0	0	0	1	1	1	0
7	1	16	12	1	0	0	0	4	10	4	3	2	250	1	1	1	0	0	0	0	1	1	0	0	1	1	0	0	0	0	0	1	1	1	0	0	0	0	0	1	0	0	0	0	0	1	1	1	1
7	1	14	5	2	0	0	0	4	8	1	1	2	80	0	0	0	0	0	0	0	0	0	0	0	0	1	0	0	1	0	0	0	0	0	0	0	0	0	0	0	0	0	0	0	0	0	0	0	0
7	1	16	16	1	0	0	0	4	12	1	1	2	130	0	0	0	0	0	0	0	0	0	0	0	0	1	0	0	1	0	0	1	0	1	0	0	0	0	0	0	0	0	0	0	0	0	0	0	0
7	1	17	28	1	0	0	0	4	6	4	2	2	300	0	0	0	0	0	0	0	0	0	0	0	0	1	0	0	0	0	1	0	1	0	0	0	0	0	0	0	0	0	0	0	0	0	0	0	0
7	1	15	1	2	0	0	0	4	4	1	2	1	70	0	0	0	0	0	0	0	0	0	0	0	0	1	0	0	1	1	0	1	1	1	0	0	0	0	0	0	0	0	0	0	0	0	0	0	0
7	1	14	8	1	0	0	0	4	10	2	2	2	180	1	1	1	0	0	0	0	1	1	1	0	1	1	0	0	1	1	0	1	1	1	0	1	0	0	0	1	0	0	0	0	0	1	1	1	0
7	1	17	20	2	0	0	0	2	7	5	2	1	400	1	1	1	0	0	0	0	1	1	1	0	1	1	0	0	1	1	0	0	0	0	0	1	0	0	0	0	0	0	0	0	0	1	1	1	0
7	1	16	10	1	1	1	8	2	13	6	3	2	150	1	1	1	0	0	1	1	1	1	1	0	1	1	1	0	1	1	1	1	1	1	1	1	1	12	0	1	1	1	1	1	0	1	1	1	1
7	1	14	12	1	0	0	0	4	15	4	2	2	350	1	1	1	0	0	0	0	1	1	1	1	0	1	0	0	1	1	0	1	1	1	0	0	1	0	0	0	0	0	0	0	0	0	0	0	0
7	1	15	8	1	0	1	4	4	7	3	1	2	200	0	0	0	0	0	0	0	0	0	0	0	0	1	0	0	1	0	0	0	0	0	0	0	0	0	0	0	0	0	0	0	0	0	0	0	0
7	1	16	8	1	0	0	0	1	8	5	2	1	100	1	1	1	0	0	0	0	1	1	1	0	0	1	0	0	1	0	0	1	1	1	0	0	0	13	0	1	0	0	0	0	0	1	1	1	0
7	1	15	8	1	0	1	8	4	13	3	1	1	150	0	0	0	0	0	0	0	0	0	0	0	0	0	0	0	1	1	0	1	0	0	0	0	0	0	0	0	0	0	0	0	0	0	0	0	0
7	1	16	4	1	0	0	0	4	4	2	2	1	20	0	0	0	0	0	0	0	0	0	0	0	0	1	0	0	1	0	0	1	1	1	0	0	0	0	0	0	0	0	0	0	0	0	0	0	0
7	1	14	0	1	0	0	0	4	5	3	2	2	100	0	0	0	0	0	0	0	0	0	0	0	0	1	0	0	1	1	0	0	0	0	0	0	0	0	0	0	0	0	0	0	0	1	1	1	0
7	1	17	29	1	0	1	8	1	30	6	2	2	120	0	0	0	0	0	0	0	0	0	0	0	0	1	0	0	1	1	0	1	1	1	0	0	0	0	0	0	0	0	0	0	0	0	0	0	0
7	1	13	4	1	0	0	0	4	3	3	2	1	100	0	0	0	0	0	0	0	0	0	0	0	0	1	0	0	1	1	0	1	1	1	0	0	0	0	0	0	0	0	0	0	0	0	0	0	0
7	2	16	8	1	1	1	8	2	5	4	2	2	250	1	1	1	0	0	1	0	1	1	1	0	1	1	1	0	1	1	1	1	1	1	1	1	1	18	1	1	1	1	1	0	1	1	1	1	1
7	1	15	3	2	0	0	0	4	8	2	1	2	100	0	0	0	0	0	0	0	0	0	0	0	0	1	0	0	1	0	0	1	1	1	0	1	0	0	0	0	0	0	0	0	0	1	1	1	0
7	1	14	14	2	0	0	0	4	20	2	2	2	45	0	0	0	0	0	0	0	0	0	0	0	0	0	0	0	1	1	0	1	0	1	0	1	1	0	1	1	0	0	0	0	0	0	0	0	0
7	1	14	16	1	0	1	1	4	13	1	1	2	80	0	0	0	0	0	0	0	0	0	0	0	0	1	0	0	1	0	0	1	1	1	0	0	0	0	0	0	0	0	0	0	0	1	0	0	0
7	1	15	22	1	0	1	1	4	15	2	2	1	120	0	0	0	0	0	0	0	0	0	0	0	0	1	0	0	0	1	0	0	0	0	0	0	0	0	0	0	0	0	0	0	0	0	0	0	0
7	1	16	34	1	0	1	4	4	6	2	2	2	140	1	1	1	0	0	0	0	1	1	0	0	1	1	0	0	1	0	0	1	0	1	0	0	0	0	0	1	0	0	0	0	0	0	0	0	0
7	1	15	30	1	1	1	15	1	32	6	2	2	450	1	1	1	0	0	0	0	1	1	0	0	1	1	0	0	0	0	0	1	0	1	0	0	0	0	0	0	0	0	0	0	0	0	0	0	0
7	1	14	6	2	0	1	1	4	8	1	1	2	60	0	0	0	0	0	0	0	0	0	0	0	0	1	0	0	1	0	0	1	1	1	0	0	0	0	0	0	0	0	0	0	0	0	0	0	0
7	1	15	17	1	0	1	1	4	5	3	2	1	300	1	1	1	0	0	0	0	1	1	1	0	1	1	0	0	0	1	0	1	1	1	0	1	1	2	0	1	0	0	0	0	0	1	1	0	0
7	1	13	0	3	0	1	1	1	25	1	2	2	100	0	0	0	0	0	0	0	0	0	0	0	0	0	0	0	0	0	0	1	0	1	0	1	1	0	0	1	0	0	0	0	0	1	1	1	0
7	1	16	1	1	0	1	6	4	5	6	3	2	150	1	1	1	0	0	0	0	1	1	1	0	0	1	0	0	1	0	0	1	1	1	0	1	0	5	0	0	0	0	0	0	0	1	1	1	0
7	1	16	7	1	0	1	5	3	4	8	3	2	350	1	1	1	0	0	0	0	1	1	1	0	0	1	1	0	1	1	1	1	1	1	0	0	0	0	0	0	0	0	0	0	0	1	1	1	0
7	1	16	5	1	1	1	8	4	12	6	2	1	100	1	1	0	0	0	0	0	1	1	0	0	0	1	0	0	1	1	0	1	1	1	0	0	0	0	0	1	1	0	0	0	0	1	1	1	0
7	1	15	16	1	0	1	4	4	9	3	2	1	200	1	1	0	0	0	0	0	1	1	1	0	1	1	0	0	1	1	0	1	1	1	0	0	0	0	0	1	0	0	0	0	0	0	0	0	0
7	1	14	25	1	0	0	0	3	1	2	2	2	30	0	0	0	0	0	0	0	0	0	0	0	0	0	0	0	1	0	0	1	0	0	0	0	0	0	0	0	0	0	0	0	0	1	1	1	0
7	1	16	13	2	0	1	1	1	30	2	3	2	50	0	0	0	0	0	0	0	0	0	0	0	0	0	0	0	1	0	0	1	1	1	0	0	0	0	0	0	0	0	0	0	0	0	0	0	0
7	1	16	30	1	0	1	1	4	5	4	2	2	400	0	0	0	0	0	0	0	0	0	0	0	0	1	0	0	1	1	0	1	1	1	0	0	0	0	0	0	0	0	0	0	0	0	0	0	0
7	1	16	10	1	0	1	5	4	12	4	2	2	200	0	0	0	0	0	0	0	0	0	0	0	0	1	0	0	1	1	0	1	1	1	0	1	0	0	1	1	0	0	0	0	0	1	1	1	0
7	1	15	20	1	0	1	1	4	22	5	2	1	350	0	0	0	0	0	0	0	0	0	0	0	0	1	0	0	0	1	0	1	1	0	0	0	0	0	0	0	0	0	0	0	0	1	1	1	0
7	1	10	3	1	1	1	10	1	7	1	1	2	50	0	0	0	0	0	0	0	0	0	0	0	0	1	0	0	1	0	0	1	1	1	0	1	1	0	1	0	0	0	0	0	0	1	1	1	0
7	1	14	2	2	1	1	14	1	4	1	1	2	70	0	0	0	0	0	0	0	0	0	0	0	0	0	0	0	1	0	0	1	0	0	0	1	0	0	0	0	0	0	0	0	0	1	1	0	0
7	1	14	15	1	0	1	2	4	20	6	3	2	350	0	0	0	0	0	0	0	0	0	0	0	0	1	0	0	1	1	0	0	0	0	0	0	0	0	0	0	0	0	0	0	0	1	1	1	0
7	1	15	13	2	0	1	6	4	15	4	1	2	350	0	0	0	0	0	0	0	0	0	0	0	0	0	0	0	1	0	0	1	0	0	0	0	0	0	0	1	0	0	0	0	0	1	1	1	0
7	1	16	6	2	0	1	2	4	8	1	1	2	100	0	0	0	0	0	0	0	0	0	0	0	0	1	0	0	1	0	0	1	0	1	0	0	0	0	0	0	0	0	0	0	0	1	1	1	0
7	1	15	7	2	0	1	1	4	12	3	1	2	40	0	0	0	0	0	0	0	0	0	0	0	0	0	0	0	0	0	0	0	0	0	0	0	0	0	0	0	0	0	0	0	0	1	1	1	0
7	1	13	7	1	0	1	1	4	9	3	2	2	150	1	1	1	0	0	0	0	1	1	1	0	1	1	0	0	1	1	1	1	1	1	0	1	0	0	1	1	0	0	0	0	0	1	1	0	0
7	1	16	35	1	0	1	1	4	20	3	2	2	320	0	0	0	0	0	0	0	0	0	0	0	0	1	0	0	1	1	0	1	1	1	0	0	0	0	0	0	0	0	0	0	0	0	0	0	0
7	1	14	0	1	0	1	4	4	16	4	2	2	220	1	1	1	0	0	0	0	1	1	1	0	1	1	0	0	1	1	0	1	1	0	1	1	0	0	0	0	0	0	0	0	0	0	0	0	0
7	2	16	3	1	0	1	8	3	2	10	3	2	200	1	1	1	0	0	0	0	1	1	0	0	0	1	0	0	1	1	0	1	1	1	1	1	1	8	1	1	0	0	0	0	0	1	1	1	0
7	1	16	15	1	0	1	1	4	5	4	3	2	200	1	1	1	0	0	0	0	1	1	1	0	1	1	0	0	1	1	0	1	1	1	0	1	1	2	1	1	0	0	0	0	0	1	1	1	1
7	1	12	33	1	0	1	1	4	14	1	1	2	50	0	0	0	0	0	0	0	0	0	0	0	0	1	0	0	0	0	0	1	0	0	0	0	0	0	0	0	0	0	0	0	0	0	0	0	0
7	1	16	3	1	0	1	5	4	5	2	1	2	150	1	1	1	0	0	0	0	1	1	0	0	1	1	0	0	1	1	0	1	1	1	1	1	1	3	1	1	0	0	0	0	0	1	1	1	0
7	1	13	20	2	0	1	4	4	25	2	1	2	170	0	0	0	0	0	0	0	0	0	0	0	0	1	0	0	0	1	0	1	1	0	0	0	0	0	0	0	0	0	0	0	0	1	1	1	0
7	1	14	8	1	0	1	4	4	13	4	2	2	300	1	1	1	0	0	0	0	1	1	1	0	1	1	0	0	0	0	0	1	0	1	0	0	0	0	0	1	0	0	0	0	0	1	1	1	0
7	1	24	0	1	0	1	8	4	7	5	2	1	300	1	1	1	0	0	0	1	1	1	1	0	1	1	0	0	1	0	0	1	1	1	1	1	1	0	1	1	1	1	1	0	0	1	1	1	1
7	1	12	10	3	0	1	1	4	25	3	3	2	18	1	1	1	0	0	0	0	1	1	0	0	0	1	0	0	1	1	0	1	1	1	0	0	0	0	0	0	0	0	0	0	0	0	0	0	0
7	1	16	5	1	0	1	16	1	7	2	2	2	150	1	1	1	0	0	0	1	1	1	1	1	1	1	1	0	1	1	1	1	1	1	0	1	1	10	0	1	0	0	0	0	0	0	0	0	0
7	2	15	15	1	0	1	6	4	10	3	3	2	280	1	1	1	0	0	0	1	1	1	1	0	1	1	0	0	1	1	0	1	1	1	1	1	1	0	1	1	0	0	0	0	0	1	1	1	1
[truncated: 63 more columns]
